# Supplementary material for: Tebentafusp elicits on-target cutaneous immune responses driven by cytotoxic T cells in uveal melanoma patients
Source: J Clin Invest. 2025 Apr 29;135(12):e181464. doi: 10.1172/JCI181464 (PMC12165791; doi:10.1172/JCI181464)
Supplement: Supporting data values [file jci-135-181464-s298.xlsx]

## Sheet: Fig 1E
Patient	LDH (U/l)	Group
1	559	acAE
10	956	no acAE
11	1524	no acAE
2	239	acAE
3	259	acAE
4	221	acAE
5	266	acAE
6	257	acAE
7	292	acAE
8	183	acAE
9	162	acAE

## Sheet: Fig 2B
cell_ID	Marker	Expr	loc_x	loc_y	SlideID	Condition	Patient	nr_feats	perc_feats	total_expr	leiden	grouped_cell_types	UMAP_Dim1	UMAP_Dim2
75_baseline-Cell_1000	CD4	-0.414707	12789.9	28787.1	75_baseline	Baseline	75	6	100	10.746	2	Keratinocytes	-11.7156	7.92519
75_baseline-Cell_1000	CD68	-0.544324	12789.9	28787.1	75_baseline	Baseline	75	6	100	10.746	2	Keratinocytes	-11.7156	7.92519
75_baseline-Cell_1000	CD8	-0.527314	12789.9	28787.1	75_baseline	Baseline	75	6	100	10.746	2	Keratinocytes	-11.7156	7.92519
75_baseline-Cell_1000	MelanA	-0.450428	12789.9	28787.1	75_baseline	Baseline	75	6	100	10.746	2	Keratinocytes	-11.7156	7.92519
75_baseline-Cell_1000	PanCK	2.01128	12789.9	28787.1	75_baseline	Baseline	75	6	100	10.746	2	Keratinocytes	-11.7156	7.92519
75_baseline-Cell_1000	SOX10	-0.0745043	12789.9	28787.1	75_baseline	Baseline	75	6	100	10.746	2	Keratinocytes	-11.7156	7.92519
75_baseline-Cell_1001	CD4	-0.219319	13097.5	28787.1	75_baseline	Baseline	75	6	100	6.212	6	Keratinocytes	-20.348	-9.24841
75_baseline-Cell_1001	CD68	-0.459959	13097.5	28787.1	75_baseline	Baseline	75	6	100	6.212	6	Keratinocytes	-20.348	-9.24841
75_baseline-Cell_1001	CD8	-0.502949	13097.5	28787.1	75_baseline	Baseline	75	6	100	6.212	6	Keratinocytes	-20.348	-9.24841
75_baseline-Cell_1001	MelanA	-0.476735	13097.5	28787.1	75_baseline	Baseline	75	6	100	6.212	6	Keratinocytes	-20.348	-9.24841
75_baseline-Cell_1001	PanCK	2.03032	13097.5	28787.1	75_baseline	Baseline	75	6	100	6.212	6	Keratinocytes	-20.348	-9.24841
75_baseline-Cell_1001	SOX10	-0.371357	13097.5	28787.1	75_baseline	Baseline	75	6	100	6.212	6	Keratinocytes	-20.348	-9.24841
75_baseline-Cell_1002	CD4	-0.252072	12802.6	28788.4	75_baseline	Baseline	75	6	100	2.558	12	Keratinocytes	-5.44152	-32.7337
75_baseline-Cell_1002	CD68	-0.470189	12802.6	28788.4	75_baseline	Baseline	75	6	100	2.558	12	Keratinocytes	-5.44152	-32.7337
75_baseline-Cell_1002	CD8	-0.425847	12802.6	28788.4	75_baseline	Baseline	75	6	100	2.558	12	Keratinocytes	-5.44152	-32.7337
75_baseline-Cell_1002	MelanA	-0.413862	12802.6	28788.4	75_baseline	Baseline	75	6	100	2.558	12	Keratinocytes	-5.44152	-32.7337
75_baseline-Cell_1002	PanCK	2.03456	12802.6	28788.4	75_baseline	Baseline	75	6	100	2.558	12	Keratinocytes	-5.44152	-32.7337
75_baseline-Cell_1002	SOX10	-0.472586	12802.6	28788.4	75_baseline	Baseline	75	6	100	2.558	12	Keratinocytes	-5.44152	-32.7337
75_baseline-Cell_1003	CD4	-0.312156	13090.5	28787.9	75_baseline	Baseline	75	6	100	4.878	3	Keratinocytes	-15.3788	-16.6763
75_baseline-Cell_1003	CD68	-0.475342	13090.5	28787.9	75_baseline	Baseline	75	6	100	4.878	3	Keratinocytes	-15.3788	-16.6763
75_baseline-Cell_1003	CD8	-0.496977	13090.5	28787.9	75_baseline	Baseline	75	6	100	4.878	3	Keratinocytes	-15.3788	-16.6763
75_baseline-Cell_1003	MelanA	-0.349862	13090.5	28787.9	75_baseline	Baseline	75	6	100	4.878	3	Keratinocytes	-15.3788	-16.6763
75_baseline-Cell_1003	PanCK	2.03612	13090.5	28787.9	75_baseline	Baseline	75	6	100	4.878	3	Keratinocytes	-15.3788	-16.6763
75_baseline-Cell_1003	SOX10	-0.401785	13090.5	28787.9	75_baseline	Baseline	75	6	100	4.878	3	Keratinocytes	-15.3788	-16.6763
75_baseline-Cell_1004	CD4	-0.475389	12793.8	28789.4	75_baseline	Baseline	75	6	100	7.56	4	Keratinocytes	-7.6474	-3.43485
75_baseline-Cell_1004	CD68	-0.675736	12793.8	28789.4	75_baseline	Baseline	75	6	100	7.56	4	Keratinocytes	-7.6474	-3.43485
75_baseline-Cell_1004	CD8	-0.668787	12793.8	28789.4	75_baseline	Baseline	75	6	100	7.56	4	Keratinocytes	-7.6474	-3.43485
75_baseline-Cell_1004	MelanA	-0.4447	12793.8	28789.4	75_baseline	Baseline	75	6	100	7.56	4	Keratinocytes	-7.6474	-3.43485
75_baseline-Cell_1004	PanCK	1.87666	12793.8	28789.4	75_baseline	Baseline	75	6	100	7.56	4	Keratinocytes	-7.6474	-3.43485
75_baseline-Cell_1004	SOX10	0.387954	12793.8	28789.4	75_baseline	Baseline	75	6	100	7.56	4	Keratinocytes	-7.6474	-3.43485
75_baseline-Cell_1005	CD4	-0.361658	13037.6	28789.1	75_baseline	Baseline	75	5	83.3333	10.58	5	Macrophages	31.0181	-0.46213
75_baseline-Cell_1005	CD68	2.03013	13037.6	28789.1	75_baseline	Baseline	75	5	83.3333	10.58	5	Macrophages	31.0181	-0.46213
75_baseline-Cell_1005	CD8	-0.502804	13037.6	28789.1	75_baseline	Baseline	75	5	83.3333	10.58	5	Macrophages	31.0181	-0.46213
75_baseline-Cell_1005	MelanA	-0.498242	13037.6	28789.1	75_baseline	Baseline	75	5	83.3333	10.58	5	Macrophages	31.0181	-0.46213
75_baseline-Cell_1005	PanCK	-0.443209	13037.6	28789.1	75_baseline	Baseline	75	5	83.3333	10.58	5	Macrophages	31.0181	-0.46213
75_baseline-Cell_1005	SOX10	-0.224218	13037.6	28789.1	75_baseline	Baseline	75	5	83.3333	10.58	5	Macrophages	31.0181	-0.46213
75_baseline-Cell_1006	CD4	-0.305936	13103.5	28789.6	75_baseline	Baseline	75	6	100	4.998	6	Keratinocytes	-18.7321	-16.573
75_baseline-Cell_1006	CD68	-0.461333	13103.5	28789.6	75_baseline	Baseline	75	6	100	4.998	6	Keratinocytes	-18.7321	-16.573
75_baseline-Cell_1006	CD8	-0.484399	13103.5	28789.6	75_baseline	Baseline	75	6	100	4.998	6	Keratinocytes	-18.7321	-16.573
75_baseline-Cell_1006	MelanA	-0.469831	13103.5	28789.6	75_baseline	Baseline	75	6	100	4.998	6	Keratinocytes	-18.7321	-16.573
75_baseline-Cell_1006	PanCK	2.03472	13103.5	28789.6	75_baseline	Baseline	75	6	100	4.998	6	Keratinocytes	-18.7321	-16.573
75_baseline-Cell_1006	SOX10	-0.313221	13103.5	28789.6	75_baseline	Baseline	75	6	100	4.998	6	Keratinocytes	-18.7321	-16.573
75_baseline-Cell_1008	CD4	-0.363174	12784.1	28793.1	75_baseline	Baseline	75	6	100	9.313	4	Keratinocytes	-18.6464	4.34914
75_baseline-Cell_1008	CD68	-0.434856	12784.1	28793.1	75_baseline	Baseline	75	6	100	9.313	4	Keratinocytes	-18.6464	4.34914
75_baseline-Cell_1008	CD8	-0.442298	12784.1	28793.1	75_baseline	Baseline	75	6	100	9.313	4	Keratinocytes	-18.6464	4.34914
75_baseline-Cell_1008	MelanA	-0.455224	12784.1	28793.1	75_baseline	Baseline	75	6	100	9.313	4	Keratinocytes	-18.6464	4.34914
75_baseline-Cell_1008	PanCK	2.03914	12784.1	28793.1	75_baseline	Baseline	75	6	100	9.313	4	Keratinocytes	-18.6464	4.34914
75_baseline-Cell_1008	SOX10	-0.343589	12784.1	28793.1	75_baseline	Baseline	75	6	100	9.313	4	Keratinocytes	-18.6464	4.34914
75_baseline-Cell_1009	CD4	-0.389755	12790.9	28795.1	75_baseline	Baseline	75	6	100	6.967	4	Keratinocytes	-15.5103	-6.20567
75_baseline-Cell_1009	CD68	-0.498114	12790.9	28795.1	75_baseline	Baseline	75	6	100	6.967	4	Keratinocytes	-15.5103	-6.20567
75_baseline-Cell_1009	CD8	-0.429255	12790.9	28795.1	75_baseline	Baseline	75	6	100	6.967	4	Keratinocytes	-15.5103	-6.20567
75_baseline-Cell_1009	MelanA	-0.529608	12790.9	28795.1	75_baseline	Baseline	75	6	100	6.967	4	Keratinocytes	-15.5103	-6.20567
75_baseline-Cell_1009	PanCK	2.02564	12790.9	28795.1	75_baseline	Baseline	75	6	100	6.967	4	Keratinocytes	-15.5103	-6.20567
75_baseline-Cell_1009	SOX10	-0.178908	12790.9	28795.1	75_baseline	Baseline	75	6	100	6.967	4	Keratinocytes	-15.5103	-6.20567
75_baseline-Cell_101	CD4	-0.304322	13198.4	27705.3	75_baseline	Baseline	75	6	100	7.494	4	Keratinocytes	-24.0235	-1.74508
75_baseline-Cell_101	CD68	-0.430848	13198.4	27705.3	75_baseline	Baseline	75	6	100	7.494	4	Keratinocytes	-24.0235	-1.74508
75_baseline-Cell_101	CD8	-0.477984	13198.4	27705.3	75_baseline	Baseline	75	6	100	7.494	4	Keratinocytes	-24.0235	-1.74508
75_baseline-Cell_101	MelanA	-0.439117	13198.4	27705.3	75_baseline	Baseline	75	6	100	7.494	4	Keratinocytes	-24.0235	-1.74508
75_baseline-Cell_101	PanCK	2.03764	13198.4	27705.3	75_baseline	Baseline	75	6	100	7.494	4	Keratinocytes	-24.0235	-1.74508
75_baseline-Cell_101	SOX10	-0.385365	13198.4	27705.3	75_baseline	Baseline	75	6	100	7.494	4	Keratinocytes	-24.0235	-1.74508
75_baseline-Cell_1010	CD4	-0.322728	13096.3	28794.1	75_baseline	Baseline	75	6	100	6.83	4	Keratinocytes	-24.7115	-6.5946
75_baseline-Cell_1010	CD68	-0.394563	13096.3	28794.1	75_baseline	Baseline	75	6	100	6.83	4	Keratinocytes	-24.7115	-6.5946
75_baseline-Cell_1010	CD8	-0.48989	13096.3	28794.1	75_baseline	Baseline	75	6	100	6.83	4	Keratinocytes	-24.7115	-6.5946
75_baseline-Cell_1010	MelanA	-0.413086	13096.3	28794.1	75_baseline	Baseline	75	6	100	6.83	4	Keratinocytes	-24.7115	-6.5946
75_baseline-Cell_1010	PanCK	2.03832	13096.3	28794.1	75_baseline	Baseline	75	6	100	6.83	4	Keratinocytes	-24.7115	-6.5946
75_baseline-Cell_1010	SOX10	-0.418056	13096.3	28794.1	75_baseline	Baseline	75	6	100	6.83	4	Keratinocytes	-24.7115	-6.5946
75_baseline-Cell_1011	CD4	-0.352633	12730.7	28799.6	75_baseline	Baseline	75	6	100	9.429	2	Keratinocytes	-26.7212	7.928
75_baseline-Cell_1011	CD68	-0.478586	12730.7	28799.6	75_baseline	Baseline	75	6	100	9.429	2	Keratinocytes	-26.7212	7.928
75_baseline-Cell_1011	CD8	-0.209521	12730.7	28799.6	75_baseline	Baseline	75	6	100	9.429	2	Keratinocytes	-26.7212	7.928
75_baseline-Cell_1011	MelanA	-0.482018	12730.7	28799.6	75_baseline	Baseline	75	6	100	9.429	2	Keratinocytes	-26.7212	7.928
75_baseline-Cell_1011	PanCK	2.02846	12730.7	28799.6	75_baseline	Baseline	75	6	100	9.429	2	Keratinocytes	-26.7212	7.928
75_baseline-Cell_1011	SOX10	-0.505698	12730.7	28799.6	75_baseline	Baseline	75	6	100	9.429	2	Keratinocytes	-26.7212	7.928
75_baseline-Cell_1012	CD4	-0.372512	12770.4	28795.1	75_baseline	Baseline	75	6	100	9.603	2	Keratinocytes	-19.2506	8.4344
75_baseline-Cell_1012	CD68	-0.496513	12770.4	28795.1	75_baseline	Baseline	75	6	100	9.603	2	Keratinocytes	-19.2506	8.4344
75_baseline-Cell_1012	CD8	-0.438736	12770.4	28795.1	75_baseline	Baseline	75	6	100	9.603	2	Keratinocytes	-19.2506	8.4344
75_baseline-Cell_1012	MelanA	-0.442452	12770.4	28795.1	75_baseline	Baseline	75	6	100	9.603	2	Keratinocytes	-19.2506	8.4344
75_baseline-Cell_1012	PanCK	2.03589	12770.4	28795.1	75_baseline	Baseline	75	6	100	9.603	2	Keratinocytes	-19.2506	8.4344
75_baseline-Cell_1012	SOX10	-0.285677	12770.4	28795.1	75_baseline	Baseline	75	6	100	9.603	2	Keratinocytes	-19.2506	8.4344
75_baseline-Cell_1014	CD4	-0.33931	12726.9	28799.1	75_baseline	Baseline	75	6	100	3.421	3	Keratinocytes	-3.0931	-24.0105
75_baseline-Cell_1014	CD68	-0.503055	12726.9	28799.1	75_baseline	Baseline	75	6	100	3.421	3	Keratinocytes	-3.0931	-24.0105
75_baseline-Cell_1014	CD8	-0.399909	12726.9	28799.1	75_baseline	Baseline	75	6	100	3.421	3	Keratinocytes	-3.0931	-24.0105
75_baseline-Cell_1014	MelanA	-0.338021	12726.9	28799.1	75_baseline	Baseline	75	6	100	3.421	3	Keratinocytes	-3.0931	-24.0105
75_baseline-Cell_1014	PanCK	2.03693	12726.9	28799.1	75_baseline	Baseline	75	6	100	3.421	3	Keratinocytes	-3.0931	-24.0105
75_baseline-Cell_1014	SOX10	-0.456639	12726.9	28799.1	75_baseline	Baseline	75	6	100	3.421	3	Keratinocytes	-3.0931	-24.0105
75_baseline-Cell_1018	CD4	-0.415172	12746.9	28797.1	75_baseline	Baseline	75	6	100	4.267	3	Keratinocytes	-5.40224	-15.8753
75_baseline-Cell_1018	CD68	-0.576731	12746.9	28797.1	75_baseline	Baseline	75	6	100	4.267	3	Keratinocytes	-5.40224	-15.8753
75_baseline-Cell_1018	CD8	-0.562594	12746.9	28797.1	75_baseline	Baseline	75	6	100	4.267	3	Keratinocytes	-5.40224	-15.8753
75_baseline-Cell_1018	MelanA	-0.477776	12746.9	28797.1	75_baseline	Baseline	75	6	100	4.267	3	Keratinocytes	-5.40224	-15.8753
75_baseline-Cell_1018	PanCK	1.987	12746.9	28797.1	75_baseline	Baseline	75	6	100	4.267	3	Keratinocytes	-5.40224	-15.8753
75_baseline-Cell_1018	SOX10	0.0452701	12746.9	28797.1	75_baseline	Baseline	75	6	100	4.267	3	Keratinocytes	-5.40224	-15.8753
75_baseline-Cell_1019	CD4	-0.328065	12736.7	28798.1	75_baseline	Baseline	75	6	100	4.395	3	Keratinocytes	-12.5958	-19.3989
75_baseline-Cell_1019	CD68	-0.48961	12736.7	28798.1	75_baseline	Baseline	75	6	100	4.395	3	Keratinocytes	-12.5958	-19.3989
75_baseline-Cell_1019	CD8	-0.494969	12736.7	28798.1	75_baseline	Baseline	75	6	100	4.395	3	Keratinocytes	-12.5958	-19.3989
75_baseline-Cell_1019	MelanA	-0.36558	12736.7	28798.1	75_baseline	Baseline	75	6	100	4.395	3	Keratinocytes	-12.5958	-19.3989
75_baseline-Cell_1019	PanCK	2.03615	12736.7	28798.1	75_baseline	Baseline	75	6	100	4.395	3	Keratinocytes	-12.5958	-19.3989
75_baseline-Cell_1019	SOX10	-0.357924	12736.7	28798.1	75_baseline	Baseline	75	6	100	4.395	3	Keratinocytes	-12.5958	-19.3989
75_baseline-Cell_1020	CD4	-0.343768	12780.4	28797.6	75_baseline	Baseline	75	6	100	8.701	4	Keratinocytes	-25.796	4.86953
75_baseline-Cell_1020	CD68	-0.473159	12780.4	28797.6	75_baseline	Baseline	75	6	100	8.701	4	Keratinocytes	-25.796	4.86953
75_baseline-Cell_1020	CD8	-0.365272	12780.4	28797.6	75_baseline	Baseline	75	6	100	8.701	4	Keratinocytes	-25.796	4.86953
75_baseline-Cell_1020	MelanA	-0.446552	12780.4	28797.6	75_baseline	Baseline	75	6	100	8.701	4	Keratinocytes	-25.796	4.86953
75_baseline-Cell_1020	PanCK	2.03885	12780.4	28797.6	75_baseline	Baseline	75	6	100	8.701	4	Keratinocytes	-25.796	4.86953
75_baseline-Cell_1020	SOX10	-0.410104	12780.4	28797.6	75_baseline	Baseline	75	6	100	8.701	4	Keratinocytes	-25.796	4.86953
75_baseline-Cell_1021	CD4	-0.495033	12787.4	28798.6	75_baseline	Baseline	75	6	100	3.248	3	Keratinocytes	-1.95201	-18.7005
75_baseline-Cell_1021	CD68	-0.602537	12787.4	28798.6	75_baseline	Baseline	75	6	100	3.248	3	Keratinocytes	-1.95201	-18.7005
75_baseline-Cell_1021	CD8	-0.56875	12787.4	28798.6	75_baseline	Baseline	75	6	100	3.248	3	Keratinocytes	-1.95201	-18.7005
75_baseline-Cell_1021	MelanA	-0.65629	12787.4	28798.6	75_baseline	Baseline	75	6	100	3.248	3	Keratinocytes	-1.95201	-18.7005
75_baseline-Cell_1021	PanCK	1.84703	12787.4	28798.6	75_baseline	Baseline	75	6	100	3.248	3	Keratinocytes	-1.95201	-18.7005
75_baseline-Cell_1021	SOX10	0.47558	12787.4	28798.6	75_baseline	Baseline	75	6	100	3.248	3	Keratinocytes	-1.95201	-18.7005
75_baseline-Cell_1022	CD4	-0.445592	13097.5	28800.1	75_baseline	Baseline	75	6	100	15.94	10	Keratinocytes	-2.02431	10.7032
75_baseline-Cell_1022	CD68	1.64239	13097.5	28800.1	75_baseline	Baseline	75	6	100	15.94	10	Keratinocytes	-2.02431	10.7032
75_baseline-Cell_1022	CD8	-0.819445	13097.5	28800.1	75_baseline	Baseline	75	6	100	15.94	10	Keratinocytes	-2.02431	10.7032
75_baseline-Cell_1022	MelanA	-0.688469	13097.5	28800.1	75_baseline	Baseline	75	6	100	15.94	10	Keratinocytes	-2.02431	10.7032
75_baseline-Cell_1022	PanCK	0.830147	13097.5	28800.1	75_baseline	Baseline	75	6	100	15.94	10	Keratinocytes	-2.02431	10.7032
75_baseline-Cell_1022	SOX10	-0.519028	13097.5	28800.1	75_baseline	Baseline	75	6	100	15.94	10	Keratinocytes	-2.02431	10.7032
75_baseline-Cell_1023	CD4	-0.36187	12755.4	28800.9	75_baseline	Baseline	75	6	100	8.326	4	Keratinocytes	-20.6916	-0.60611
75_baseline-Cell_1023	CD68	-0.536786	12755.4	28800.9	75_baseline	Baseline	75	6	100	8.326	4	Keratinocytes	-20.6916	-0.60611
75_baseline-Cell_1023	CD8	-0.315313	12755.4	28800.9	75_baseline	Baseline	75	6	100	8.326	4	Keratinocytes	-20.6916	-0.60611
75_baseline-Cell_1023	MelanA	-0.376229	12755.4	28800.9	75_baseline	Baseline	75	6	100	8.326	4	Keratinocytes	-20.6916	-0.60611
75_baseline-Cell_1023	PanCK	2.03517	12755.4	28800.9	75_baseline	Baseline	75	6	100	8.326	4	Keratinocytes	-20.6916	-0.60611
75_baseline-Cell_1023	SOX10	-0.444977	12755.4	28800.9	75_baseline	Baseline	75	6	100	8.326	4	Keratinocytes	-20.6916	-0.60611
75_baseline-Cell_1024	CD4	-0.304445	13108.5	28800.9	75_baseline	Baseline	75	6	100	9.32	2	Keratinocytes	-16.6704	6.37747
75_baseline-Cell_1024	CD68	-0.480805	13108.5	28800.9	75_baseline	Baseline	75	6	100	9.32	2	Keratinocytes	-16.6704	6.37747
75_baseline-Cell_1024	CD8	-0.516004	13108.5	28800.9	75_baseline	Baseline	75	6	100	9.32	2	Keratinocytes	-16.6704	6.37747
75_baseline-Cell_1024	MelanA	-0.476039	13108.5	28800.9	75_baseline	Baseline	75	6	100	9.32	2	Keratinocytes	-16.6704	6.37747
75_baseline-Cell_1024	PanCK	2.02967	13108.5	28800.9	75_baseline	Baseline	75	6	100	9.32	2	Keratinocytes	-16.6704	6.37747
75_baseline-Cell_1024	SOX10	-0.25238	13108.5	28800.9	75_baseline	Baseline	75	6	100	9.32	2	Keratinocytes	-16.6704	6.37747
75_baseline-Cell_1025	CD4	-0.460574	12767.9	28800.4	75_baseline	Baseline	75	6	100	14.806	2	Keratinocytes	-8.53327	18.3839
75_baseline-Cell_1025	CD68	-0.528829	12767.9	28800.4	75_baseline	Baseline	75	6	100	14.806	2	Keratinocytes	-8.53327	18.3839
75_baseline-Cell_1025	CD8	-0.375696	12767.9	28800.4	75_baseline	Baseline	75	6	100	14.806	2	Keratinocytes	-8.53327	18.3839
75_baseline-Cell_1025	MelanA	-0.483746	12767.9	28800.4	75_baseline	Baseline	75	6	100	14.806	2	Keratinocytes	-8.53327	18.3839
75_baseline-Cell_1025	PanCK	2.02532	12767.9	28800.4	75_baseline	Baseline	75	6	100	14.806	2	Keratinocytes	-8.53327	18.3839
75_baseline-Cell_1025	SOX10	-0.176472	12767.9	28800.4	75_baseline	Baseline	75	6	100	14.806	2	Keratinocytes	-8.53327	18.3839
75_baseline-Cell_1027	CD4	-0.418343	12772.1	28802.6	75_baseline	Baseline	75	6	100	10.57	2	Keratinocytes	-16.3933	8.57741
75_baseline-Cell_1027	CD68	-0.494966	12772.1	28802.6	75_baseline	Baseline	75	6	100	10.57	2	Keratinocytes	-16.3933	8.57741
75_baseline-Cell_1027	CD8	-0.372105	12772.1	28802.6	75_baseline	Baseline	75	6	100	10.57	2	Keratinocytes	-16.3933	8.57741
75_baseline-Cell_1027	MelanA	-0.503883	12772.1	28802.6	75_baseline	Baseline	75	6	100	10.57	2	Keratinocytes	-16.3933	8.57741
75_baseline-Cell_1027	PanCK	2.03194	12772.1	28802.6	75_baseline	Baseline	75	6	100	10.57	2	Keratinocytes	-16.3933	8.57741
75_baseline-Cell_1027	SOX10	-0.242639	12772.1	28802.6	75_baseline	Baseline	75	6	100	10.57	2	Keratinocytes	-16.3933	8.57741
75_baseline-Cell_1029	CD4	-0.453578	12746.2	28803.6	75_baseline	Baseline	75	6	100	4.762	3	Keratinocytes	-4.67006	-11.8756
75_baseline-Cell_1029	CD68	-0.778844	12746.2	28803.6	75_baseline	Baseline	75	6	100	4.762	3	Keratinocytes	-4.67006	-11.8756
75_baseline-Cell_1029	CD8	-0.719173	12746.2	28803.6	75_baseline	Baseline	75	6	100	4.762	3	Keratinocytes	-4.67006	-11.8756
75_baseline-Cell_1029	MelanA	-0.54016	12746.2	28803.6	75_baseline	Baseline	75	6	100	4.762	3	Keratinocytes	-4.67006	-11.8756
75_baseline-Cell_1029	PanCK	1.61619	12746.2	28803.6	75_baseline	Baseline	75	6	100	4.762	3	Keratinocytes	-4.67006	-11.8756
75_baseline-Cell_1029	SOX10	0.875566	12746.2	28803.6	75_baseline	Baseline	75	6	100	4.762	3	Keratinocytes	-4.67006	-11.8756
75_baseline-Cell_1030	CD4	-0.293133	12782.1	28802.6	75_baseline	Baseline	75	6	100	2.027	12	Keratinocytes	-0.198801	-33.8998
75_baseline-Cell_1030	CD68	-0.459928	12782.1	28802.6	75_baseline	Baseline	75	6	100	2.027	12	Keratinocytes	-0.198801	-33.8998
75_baseline-Cell_1030	CD8	-0.442057	12782.1	28802.6	75_baseline	Baseline	75	6	100	2.027	12	Keratinocytes	-0.198801	-33.8998
75_baseline-Cell_1030	MelanA	-0.440568	12782.1	28802.6	75_baseline	Baseline	75	6	100	2.027	12	Keratinocytes	-0.198801	-33.8998
75_baseline-Cell_1030	PanCK	2.03753	12782.1	28802.6	75_baseline	Baseline	75	6	100	2.027	12	Keratinocytes	-0.198801	-33.8998
75_baseline-Cell_1030	SOX10	-0.401848	12782.1	28802.6	75_baseline	Baseline	75	6	100	2.027	12	Keratinocytes	-0.198801	-33.8998
75_baseline-Cell_1032	CD4	-0.133435	12733.4	28804.6	75_baseline	Baseline	75	6	100	2.314	12	Keratinocytes	0.0450817	-29.7748
75_baseline-Cell_1032	CD68	-0.388609	12733.4	28804.6	75_baseline	Baseline	75	6	100	2.314	12	Keratinocytes	0.0450817	-29.7748
75_baseline-Cell_1032	CD8	-0.508222	12733.4	28804.6	75_baseline	Baseline	75	6	100	2.314	12	Keratinocytes	0.0450817	-29.7748
75_baseline-Cell_1032	MelanA	-0.543308	12733.4	28804.6	75_baseline	Baseline	75	6	100	2.314	12	Keratinocytes	0.0450817	-29.7748
75_baseline-Cell_1032	PanCK	2.0196	12733.4	28804.6	75_baseline	Baseline	75	6	100	2.314	12	Keratinocytes	0.0450817	-29.7748
75_baseline-Cell_1032	SOX10	-0.446023	12733.4	28804.6	75_baseline	Baseline	75	6	100	2.314	12	Keratinocytes	0.0450817	-29.7748
75_baseline-Cell_1034	CD4	-0.383054	12753.1	28804.6	75_baseline	Baseline	75	6	100	6.898	3	Keratinocytes	-15.3559	-9.66696
75_baseline-Cell_1034	CD68	-0.522619	12753.1	28804.6	75_baseline	Baseline	75	6	100	6.898	3	Keratinocytes	-15.3559	-9.66696
75_baseline-Cell_1034	CD8	-0.199593	12753.1	28804.6	75_baseline	Baseline	75	6	100	6.898	3	Keratinocytes	-15.3559	-9.66696
75_baseline-Cell_1034	MelanA	-0.334656	12753.1	28804.6	75_baseline	Baseline	75	6	100	6.898	3	Keratinocytes	-15.3559	-9.66696
75_baseline-Cell_1034	PanCK	2.02219	12753.1	28804.6	75_baseline	Baseline	75	6	100	6.898	3	Keratinocytes	-15.3559	-9.66696
75_baseline-Cell_1034	SOX10	-0.582272	12753.1	28804.6	75_baseline	Baseline	75	6	100	6.898	3	Keratinocytes	-15.3559	-9.66696
75_baseline-Cell_1035	CD4	-0.303529	13097.5	28805.4	75_baseline	Baseline	75	6	100	7.34	10	Keratinocytes	-25.2895	-4.43552
75_baseline-Cell_1035	CD68	-0.262905	13097.5	28805.4	75_baseline	Baseline	75	6	100	7.34	10	Keratinocytes	-25.2895	-4.43552
75_baseline-Cell_1035	CD8	-0.469052	13097.5	28805.4	75_baseline	Baseline	75	6	100	7.34	10	Keratinocytes	-25.2895	-4.43552
75_baseline-Cell_1035	MelanA	-0.49066	13097.5	28805.4	75_baseline	Baseline	75	6	100	7.34	10	Keratinocytes	-25.2895	-4.43552
75_baseline-Cell_1035	PanCK	2.03064	13097.5	28805.4	75_baseline	Baseline	75	6	100	7.34	10	Keratinocytes	-25.2895	-4.43552
75_baseline-Cell_1035	SOX10	-0.50449	13097.5	28805.4	75_baseline	Baseline	75	6	100	7.34	10	Keratinocytes	-25.2895	-4.43552
75_baseline-Cell_1036	CD4	-0.343925	12777.1	28806.4	75_baseline	Baseline	75	6	100	3.64	3	Keratinocytes	-3.632	-16.795
75_baseline-Cell_1036	CD68	-0.636586	12777.1	28806.4	75_baseline	Baseline	75	6	100	3.64	3	Keratinocytes	-3.632	-16.795
75_baseline-Cell_1036	CD8	-0.588383	12777.1	28806.4	75_baseline	Baseline	75	6	100	3.64	3	Keratinocytes	-3.632	-16.795
75_baseline-Cell_1036	MelanA	-0.669869	12777.1	28806.4	75_baseline	Baseline	75	6	100	3.64	3	Keratinocytes	-3.632	-16.795
75_baseline-Cell_1036	PanCK	1.88604	12777.1	28806.4	75_baseline	Baseline	75	6	100	3.64	3	Keratinocytes	-3.632	-16.795
75_baseline-Cell_1036	SOX10	0.352724	12777.1	28806.4	75_baseline	Baseline	75	6	100	3.64	3	Keratinocytes	-3.632	-16.795
75_baseline-Cell_1037	CD4	-0.302681	12732.4	28809.1	75_baseline	Baseline	75	6	100	5.541	4	Keratinocytes	-15.5559	-13.2555
75_baseline-Cell_1037	CD68	-0.500892	12732.4	28809.1	75_baseline	Baseline	75	6	100	5.541	4	Keratinocytes	-15.5559	-13.2555
75_baseline-Cell_1037	CD8	-0.438399	12732.4	28809.1	75_baseline	Baseline	75	6	100	5.541	4	Keratinocytes	-15.5559	-13.2555
75_baseline-Cell_1037	MelanA	-0.514779	12732.4	28809.1	75_baseline	Baseline	75	6	100	5.541	4	Keratinocytes	-15.5559	-13.2555
75_baseline-Cell_1037	PanCK	2.03103	12732.4	28809.1	75_baseline	Baseline	75	6	100	5.541	4	Keratinocytes	-15.5559	-13.2555
75_baseline-Cell_1037	SOX10	-0.274276	12732.4	28809.1	75_baseline	Baseline	75	6	100	5.541	4	Keratinocytes	-15.5559	-13.2555
75_baseline-Cell_1039	CD4	-0.449005	12739.4	28810.4	75_baseline	Baseline	75	6	100	2.476	3	Keratinocytes	-1.3199	-18.8644
75_baseline-Cell_1039	CD68	-0.641436	12739.4	28810.4	75_baseline	Baseline	75	6	100	2.476	3	Keratinocytes	-1.3199	-18.8644
75_baseline-Cell_1039	CD8	-0.652623	12739.4	28810.4	75_baseline	Baseline	75	6	100	2.476	3	Keratinocytes	-1.3199	-18.8644
75_baseline-Cell_1039	MelanA	-0.813728	12739.4	28810.4	75_baseline	Baseline	75	6	100	2.476	3	Keratinocytes	-1.3199	-18.8644
75_baseline-Cell_1039	PanCK	1.40146	12739.4	28810.4	75_baseline	Baseline	75	6	100	2.476	3	Keratinocytes	-1.3199	-18.8644
75_baseline-Cell_1039	SOX10	1.15533	12739.4	28810.4	75_baseline	Baseline	75	6	100	2.476	3	Keratinocytes	-1.3199	-18.8644
75_baseline-Cell_104	CD4	-0.355297	13192.4	27709.8	75_baseline	Baseline	75	6	100	10.928	2	Keratinocytes	-21.3143	17.1908
75_baseline-Cell_104	CD68	-0.444524	13192.4	27709.8	75_baseline	Baseline	75	6	100	10.928	2	Keratinocytes	-21.3143	17.1908
75_baseline-Cell_104	CD8	-0.424064	13192.4	27709.8	75_baseline	Baseline	75	6	100	10.928	2	Keratinocytes	-21.3143	17.1908
75_baseline-Cell_104	MelanA	-0.441114	13192.4	27709.8	75_baseline	Baseline	75	6	100	10.928	2	Keratinocytes	-21.3143	17.1908
75_baseline-Cell_104	PanCK	2.0399	13192.4	27709.8	75_baseline	Baseline	75	6	100	10.928	2	Keratinocytes	-21.3143	17.1908
75_baseline-Cell_104	SOX10	-0.374904	13192.4	27709.8	75_baseline	Baseline	75	6	100	10.928	2	Keratinocytes	-21.3143	17.1908
75_baseline-Cell_1040	CD4	-0.364286	12759.1	28811.4	75_baseline	Baseline	75	6	100	3.126	3	Keratinocytes	-2.99995	-25.7695
75_baseline-Cell_1040	CD68	-0.551912	12759.1	28811.4	75_baseline	Baseline	75	6	100	3.126	3	Keratinocytes	-2.99995	-25.7695
75_baseline-Cell_1040	CD8	-0.478811	12759.1	28811.4	75_baseline	Baseline	75	6	100	3.126	3	Keratinocytes	-2.99995	-25.7695
75_baseline-Cell_1040	MelanA	-0.374033	12759.1	28811.4	75_baseline	Baseline	75	6	100	3.126	3	Keratinocytes	-2.99995	-25.7695
75_baseline-Cell_1040	PanCK	2.03099	12759.1	28811.4	75_baseline	Baseline	75	6	100	3.126	3	Keratinocytes	-2.99995	-25.7695
75_baseline-Cell_1040	SOX10	-0.261945	12759.1	28811.4	75_baseline	Baseline	75	6	100	3.126	3	Keratinocytes	-2.99995	-25.7695
75_baseline-Cell_1044	CD4	-0.29934	13108.8	28813.1	75_baseline	Baseline	75	6	100	6.689	6	Keratinocytes	-21.0611	-7.80128
75_baseline-Cell_1044	CD68	-0.427243	13108.8	28813.1	75_baseline	Baseline	75	6	100	6.689	6	Keratinocytes	-21.0611	-7.80128
75_baseline-Cell_1044	CD8	-0.481639	13108.8	28813.1	75_baseline	Baseline	75	6	100	6.689	6	Keratinocytes	-21.0611	-7.80128
75_baseline-Cell_1044	MelanA	-0.383139	13108.8	28813.1	75_baseline	Baseline	75	6	100	6.689	6	Keratinocytes	-21.0611	-7.80128
75_baseline-Cell_1044	PanCK	2.03723	13108.8	28813.1	75_baseline	Baseline	75	6	100	6.689	6	Keratinocytes	-21.0611	-7.80128
75_baseline-Cell_1044	SOX10	-0.445865	13108.8	28813.1	75_baseline	Baseline	75	6	100	6.689	6	Keratinocytes	-21.0611	-7.80128
75_baseline-Cell_1046	CD4	-0.396649	12731.9	28817.1	75_baseline	Baseline	75	6	100	2.2	3	Keratinocytes	1.05335	-23.3402
75_baseline-Cell_1046	CD68	-0.740789	12731.9	28817.1	75_baseline	Baseline	75	6	100	2.2	3	Keratinocytes	1.05335	-23.3402
75_baseline-Cell_1046	CD8	-0.781989	12731.9	28817.1	75_baseline	Baseline	75	6	100	2.2	3	Keratinocytes	1.05335	-23.3402
75_baseline-Cell_1046	MelanA	-0.454814	12731.9	28817.1	75_baseline	Baseline	75	6	100	2.2	3	Keratinocytes	1.05335	-23.3402
75_baseline-Cell_1046	PanCK	1.76028	12731.9	28817.1	75_baseline	Baseline	75	6	100	2.2	3	Keratinocytes	1.05335	-23.3402
75_baseline-Cell_1046	SOX10	0.613958	12731.9	28817.1	75_baseline	Baseline	75	6	100	2.2	3	Keratinocytes	1.05335	-23.3402
75_baseline-Cell_1047	CD4	-0.306145	13081.5	28817.4	75_baseline	Baseline	75	6	100	6.893	4	Keratinocytes	-28.2168	-3.22568
75_baseline-Cell_1047	CD68	-0.439736	13081.5	28817.4	75_baseline	Baseline	75	6	100	6.893	4	Keratinocytes	-28.2168	-3.22568
75_baseline-Cell_1047	CD8	-0.435712	13081.5	28817.4	75_baseline	Baseline	75	6	100	6.893	4	Keratinocytes	-28.2168	-3.22568
75_baseline-Cell_1047	MelanA	-0.4168	13081.5	28817.4	75_baseline	Baseline	75	6	100	6.893	4	Keratinocytes	-28.2168	-3.22568
75_baseline-Cell_1047	PanCK	2.03853	13081.5	28817.4	75_baseline	Baseline	75	6	100	6.893	4	Keratinocytes	-28.2168	-3.22568
75_baseline-Cell_1047	SOX10	-0.440139	13081.5	28817.4	75_baseline	Baseline	75	6	100	6.893	4	Keratinocytes	-28.2168	-3.22568
75_baseline-Cell_1049	CD4	-0.330608	13071.3	28816.1	75_baseline	Baseline	75	6	100	10.223	2	Keratinocytes	-22.3107	15.5339
75_baseline-Cell_1049	CD68	-0.467159	13071.3	28816.1	75_baseline	Baseline	75	6	100	10.223	2	Keratinocytes	-22.3107	15.5339
75_baseline-Cell_1049	CD8	-0.461873	13071.3	28816.1	75_baseline	Baseline	75	6	100	10.223	2	Keratinocytes	-22.3107	15.5339
75_baseline-Cell_1049	MelanA	-0.364673	13071.3	28816.1	75_baseline	Baseline	75	6	100	10.223	2	Keratinocytes	-22.3107	15.5339
75_baseline-Cell_1049	PanCK	2.03832	13071.3	28816.1	75_baseline	Baseline	75	6	100	10.223	2	Keratinocytes	-22.3107	15.5339
75_baseline-Cell_1049	SOX10	-0.414007	13071.3	28816.1	75_baseline	Baseline	75	6	100	10.223	2	Keratinocytes	-22.3107	15.5339
75_baseline-Cell_105	CD4	-0.291053	13186.4	27712.6	75_baseline	Baseline	75	6	100	4.423	6	Keratinocytes	-16.3376	-18.9544
75_baseline-Cell_105	CD68	-0.465353	13186.4	27712.6	75_baseline	Baseline	75	6	100	4.423	6	Keratinocytes	-16.3376	-18.9544
75_baseline-Cell_105	CD8	-0.480596	13186.4	27712.6	75_baseline	Baseline	75	6	100	4.423	6	Keratinocytes	-16.3376	-18.9544
75_baseline-Cell_105	MelanA	-0.378534	13186.4	27712.6	75_baseline	Baseline	75	6	100	4.423	6	Keratinocytes	-16.3376	-18.9544
75_baseline-Cell_105	PanCK	2.03649	13186.4	27712.6	75_baseline	Baseline	75	6	100	4.423	6	Keratinocytes	-16.3376	-18.9544
75_baseline-Cell_105	SOX10	-0.42095	13186.4	27712.6	75_baseline	Baseline	75	6	100	4.423	6	Keratinocytes	-16.3376	-18.9544
75_baseline-Cell_1050	CD4	-0.561288	13115	28817.4	75_baseline	Baseline	75	6	100	12.641	7	Melanocyte	-2.05401	9.29888
75_baseline-Cell_1050	CD68	-0.687389	13115	28817.4	75_baseline	Baseline	75	6	100	12.641	7	Melanocyte	-2.05401	9.29888
75_baseline-Cell_1050	CD8	-0.469762	13115	28817.4	75_baseline	Baseline	75	6	100	12.641	7	Melanocyte	-2.05401	9.29888
75_baseline-Cell_1050	MelanA	-0.479932	13115	28817.4	75_baseline	Baseline	75	6	100	12.641	7	Melanocyte	-2.05401	9.29888
75_baseline-Cell_1050	PanCK	1.91925	13115	28817.4	75_baseline	Baseline	75	6	100	12.641	7	Melanocyte	-2.05401	9.29888
75_baseline-Cell_1050	SOX10	0.279119	13115	28817.4	75_baseline	Baseline	75	6	100	12.641	7	Melanocyte	-2.05401	9.29888
75_baseline-Cell_1052	CD4	-0.291568	13102	28817.9	75_baseline	Baseline	75	6	100	5.828	6	Keratinocytes	-24.5249	-12.2132
75_baseline-Cell_1052	CD68	-0.431928	13102	28817.9	75_baseline	Baseline	75	6	100	5.828	6	Keratinocytes	-24.5249	-12.2132
75_baseline-Cell_1052	CD8	-0.39989	13102	28817.9	75_baseline	Baseline	75	6	100	5.828	6	Keratinocytes	-24.5249	-12.2132
75_baseline-Cell_1052	MelanA	-0.430403	13102	28817.9	75_baseline	Baseline	75	6	100	5.828	6	Keratinocytes	-24.5249	-12.2132
75_baseline-Cell_1052	PanCK	2.03708	13102	28817.9	75_baseline	Baseline	75	6	100	5.828	6	Keratinocytes	-24.5249	-12.2132
75_baseline-Cell_1052	SOX10	-0.483292	13102	28817.9	75_baseline	Baseline	75	6	100	5.828	6	Keratinocytes	-24.5249	-12.2132
75_baseline-Cell_1053	CD4	-0.399106	12781.6	28819.6	75_baseline	Baseline	75	6	100	6.772	7	Melanocyte	11.3501	14.0555
75_baseline-Cell_1053	CD68	-0.448589	12781.6	28819.6	75_baseline	Baseline	75	6	100	6.772	7	Melanocyte	11.3501	14.0555
75_baseline-Cell_1053	CD8	-0.473119	12781.6	28819.6	75_baseline	Baseline	75	6	100	6.772	7	Melanocyte	11.3501	14.0555
75_baseline-Cell_1053	MelanA	-0.246851	12781.6	28819.6	75_baseline	Baseline	75	6	100	6.772	7	Melanocyte	11.3501	14.0555
75_baseline-Cell_1053	PanCK	-0.466352	12781.6	28819.6	75_baseline	Baseline	75	6	100	6.772	7	Melanocyte	11.3501	14.0555
75_baseline-Cell_1053	SOX10	2.03402	12781.6	28819.6	75_baseline	Baseline	75	6	100	6.772	7	Melanocyte	11.3501	14.0555
75_baseline-Cell_1054	CD4	-0.344493	13107.3	28819.6	75_baseline	Baseline	75	6	100	10.629	2	Keratinocytes	-22.3051	11.2835
75_baseline-Cell_1054	CD68	-0.406885	13107.3	28819.6	75_baseline	Baseline	75	6	100	10.629	2	Keratinocytes	-22.3051	11.2835
75_baseline-Cell_1054	CD8	-0.340489	13107.3	28819.6	75_baseline	Baseline	75	6	100	10.629	2	Keratinocytes	-22.3051	11.2835
75_baseline-Cell_1054	MelanA	-0.471279	13107.3	28819.6	75_baseline	Baseline	75	6	100	10.629	2	Keratinocytes	-22.3051	11.2835
75_baseline-Cell_1054	PanCK	2.03776	13107.3	28819.6	75_baseline	Baseline	75	6	100	10.629	2	Keratinocytes	-22.3051	11.2835
75_baseline-Cell_1054	SOX10	-0.474616	13107.3	28819.6	75_baseline	Baseline	75	6	100	10.629	2	Keratinocytes	-22.3051	11.2835
75_baseline-Cell_1055	CD4	-0.349347	13089.8	28820.1	75_baseline	Baseline	75	6	100	11.838	2	Keratinocytes	-20.0822	21.9061
75_baseline-Cell_1055	CD68	-0.45228	13089.8	28820.1	75_baseline	Baseline	75	6	100	11.838	2	Keratinocytes	-20.0822	21.9061
75_baseline-Cell_1055	CD8	-0.368322	13089.8	28820.1	75_baseline	Baseline	75	6	100	11.838	2	Keratinocytes	-20.0822	21.9061
75_baseline-Cell_1055	MelanA	-0.418489	13089.8	28820.1	75_baseline	Baseline	75	6	100	11.838	2	Keratinocytes	-20.0822	21.9061
75_baseline-Cell_1055	PanCK	2.03942	13089.8	28820.1	75_baseline	Baseline	75	6	100	11.838	2	Keratinocytes	-20.0822	21.9061
75_baseline-Cell_1055	SOX10	-0.45098	13089.8	28820.1	75_baseline	Baseline	75	6	100	11.838	2	Keratinocytes	-20.0822	21.9061
75_baseline-Cell_1056	CD4	-0.383866	13065.3	28820.8	75_baseline	Baseline	75	6	100	12.366	2	Keratinocytes	-13.1732	19.4494
75_baseline-Cell_1056	CD68	-0.521951	13065.3	28820.8	75_baseline	Baseline	75	6	100	12.366	2	Keratinocytes	-13.1732	19.4494
75_baseline-Cell_1056	CD8	-0.519019	13065.3	28820.8	75_baseline	Baseline	75	6	100	12.366	2	Keratinocytes	-13.1732	19.4494
75_baseline-Cell_1056	MelanA	-0.24898	13065.3	28820.8	75_baseline	Baseline	75	6	100	12.366	2	Keratinocytes	-13.1732	19.4494
75_baseline-Cell_1056	PanCK	2.03023	13065.3	28820.8	75_baseline	Baseline	75	6	100	12.366	2	Keratinocytes	-13.1732	19.4494
75_baseline-Cell_1056	SOX10	-0.356409	13065.3	28820.8	75_baseline	Baseline	75	6	100	12.366	2	Keratinocytes	-13.1732	19.4494
75_baseline-Cell_1058	CD4	-0.679739	13060.1	28821.1	75_baseline	Baseline	75	6	100	18.624	7	Melanocyte	10.7076	22.8654
75_baseline-Cell_1058	CD68	-0.816886	13060.1	28821.1	75_baseline	Baseline	75	6	100	18.624	7	Melanocyte	10.7076	22.8654
75_baseline-Cell_1058	CD8	-0.788257	13060.1	28821.1	75_baseline	Baseline	75	6	100	18.624	7	Melanocyte	10.7076	22.8654
75_baseline-Cell_1058	MelanA	1.27468	13060.1	28821.1	75_baseline	Baseline	75	6	100	18.624	7	Melanocyte	10.7076	22.8654
75_baseline-Cell_1058	PanCK	-0.241303	13060.1	28821.1	75_baseline	Baseline	75	6	100	18.624	7	Melanocyte	10.7076	22.8654
75_baseline-Cell_1058	SOX10	1.2515	13060.1	28821.1	75_baseline	Baseline	75	6	100	18.624	7	Melanocyte	10.7076	22.8654
75_baseline-Cell_106	CD4	-0.052756	13252.6	27716.6	75_baseline	Baseline	75	6	100	1.63	12	Keratinocytes	3.40914	-30.6796
75_baseline-Cell_106	CD68	-0.374162	13252.6	27716.6	75_baseline	Baseline	75	6	100	1.63	12	Keratinocytes	3.40914	-30.6796
75_baseline-Cell_106	CD8	-0.617651	13252.6	27716.6	75_baseline	Baseline	75	6	100	1.63	12	Keratinocytes	3.40914	-30.6796
75_baseline-Cell_106	MelanA	-0.603042	13252.6	27716.6	75_baseline	Baseline	75	6	100	1.63	12	Keratinocytes	3.40914	-30.6796
75_baseline-Cell_106	PanCK	1.99742	13252.6	27716.6	75_baseline	Baseline	75	6	100	1.63	12	Keratinocytes	3.40914	-30.6796
75_baseline-Cell_106	SOX10	-0.349813	13252.6	27716.6	75_baseline	Baseline	75	6	100	1.63	12	Keratinocytes	3.40914	-30.6796
75_baseline-Cell_1061	CD4	-0.361089	13116.7	28821.8	75_baseline	Baseline	75	6	100	8.515	4	Keratinocytes	-10.8598	-0.3411
75_baseline-Cell_1061	CD68	-0.52651	13116.7	28821.8	75_baseline	Baseline	75	6	100	8.515	4	Keratinocytes	-10.8598	-0.3411
75_baseline-Cell_1061	CD8	-0.581002	13116.7	28821.8	75_baseline	Baseline	75	6	100	8.515	4	Keratinocytes	-10.8598	-0.3411
75_baseline-Cell_1061	MelanA	-0.556188	13116.7	28821.8	75_baseline	Baseline	75	6	100	8.515	4	Keratinocytes	-10.8598	-0.3411
75_baseline-Cell_1061	PanCK	1.98595	13116.7	28821.8	75_baseline	Baseline	75	6	100	8.515	4	Keratinocytes	-10.8598	-0.3411
75_baseline-Cell_1061	SOX10	0.0388416	13116.7	28821.8	75_baseline	Baseline	75	6	100	8.515	4	Keratinocytes	-10.8598	-0.3411
75_baseline-Cell_1062	CD4	-0.350141	13110.7	28823.8	75_baseline	Baseline	75	6	100	10.184	2	Keratinocytes	-22.7949	12.8775
75_baseline-Cell_1062	CD68	-0.454507	13110.7	28823.8	75_baseline	Baseline	75	6	100	10.184	2	Keratinocytes	-22.7949	12.8775
75_baseline-Cell_1062	CD8	-0.439729	13110.7	28823.8	75_baseline	Baseline	75	6	100	10.184	2	Keratinocytes	-22.7949	12.8775
75_baseline-Cell_1062	MelanA	-0.453583	13110.7	28823.8	75_baseline	Baseline	75	6	100	10.184	2	Keratinocytes	-22.7949	12.8775
75_baseline-Cell_1062	PanCK	2.03856	13110.7	28823.8	75_baseline	Baseline	75	6	100	10.184	2	Keratinocytes	-22.7949	12.8775
75_baseline-Cell_1062	SOX10	-0.340598	13110.7	28823.8	75_baseline	Baseline	75	6	100	10.184	2	Keratinocytes	-22.7949	12.8775
75_baseline-Cell_1063	CD4	-0.347219	12730.2	28824.1	75_baseline	Baseline	75	6	100	4.659	7	Melanocyte	14.8818	1.18662
75_baseline-Cell_1063	CD68	-0.351934	12730.2	28824.1	75_baseline	Baseline	75	6	100	4.659	7	Melanocyte	14.8818	1.18662
75_baseline-Cell_1063	CD8	-0.519649	12730.2	28824.1	75_baseline	Baseline	75	6	100	4.659	7	Melanocyte	14.8818	1.18662
75_baseline-Cell_1063	MelanA	-0.335768	12730.2	28824.1	75_baseline	Baseline	75	6	100	4.659	7	Melanocyte	14.8818	1.18662
75_baseline-Cell_1063	PanCK	-0.480583	12730.2	28824.1	75_baseline	Baseline	75	6	100	4.659	7	Melanocyte	14.8818	1.18662
75_baseline-Cell_1063	SOX10	2.03515	12730.2	28824.1	75_baseline	Baseline	75	6	100	4.659	7	Melanocyte	14.8818	1.18662
75_baseline-Cell_1065	CD4	-0.327467	13086.5	28828.6	75_baseline	Baseline	75	6	100	9.857	2	Keratinocytes	-23.7419	12.2336
75_baseline-Cell_1065	CD68	-0.450605	13086.5	28828.6	75_baseline	Baseline	75	6	100	9.857	2	Keratinocytes	-23.7419	12.2336
75_baseline-Cell_1065	CD8	-0.447431	13086.5	28828.6	75_baseline	Baseline	75	6	100	9.857	2	Keratinocytes	-23.7419	12.2336
75_baseline-Cell_1065	MelanA	-0.422994	13086.5	28828.6	75_baseline	Baseline	75	6	100	9.857	2	Keratinocytes	-23.7419	12.2336
75_baseline-Cell_1065	PanCK	2.03912	13086.5	28828.6	75_baseline	Baseline	75	6	100	9.857	2	Keratinocytes	-23.7419	12.2336
75_baseline-Cell_1065	SOX10	-0.390623	13086.5	28828.6	75_baseline	Baseline	75	6	100	9.857	2	Keratinocytes	-23.7419	12.2336
75_baseline-Cell_1066	CD4	-0.367312	13065.5	28829.3	75_baseline	Baseline	75	6	100	12.995	2	Keratinocytes	-16.2389	21.921
75_baseline-Cell_1066	CD68	-0.510926	13065.5	28829.3	75_baseline	Baseline	75	6	100	12.995	2	Keratinocytes	-16.2389	21.921
75_baseline-Cell_1066	CD8	-0.340944	13065.5	28829.3	75_baseline	Baseline	75	6	100	12.995	2	Keratinocytes	-16.2389	21.921
75_baseline-Cell_1066	MelanA	-0.420047	13065.5	28829.3	75_baseline	Baseline	75	6	100	12.995	2	Keratinocytes	-16.2389	21.921
75_baseline-Cell_1066	PanCK	2.03777	13065.5	28829.3	75_baseline	Baseline	75	6	100	12.995	2	Keratinocytes	-16.2389	21.921
75_baseline-Cell_1066	SOX10	-0.398543	13065.5	28829.3	75_baseline	Baseline	75	6	100	12.995	2	Keratinocytes	-16.2389	21.921
75_baseline-Cell_1067	CD4	-0.336695	13125.5	28830.6	75_baseline	Baseline	75	6	100	8.212	4	Keratinocytes	-11.1845	-0.361866
75_baseline-Cell_1067	CD68	-0.54247	13125.5	28830.6	75_baseline	Baseline	75	6	100	8.212	4	Keratinocytes	-11.1845	-0.361866
75_baseline-Cell_1067	CD8	-0.595704	13125.5	28830.6	75_baseline	Baseline	75	6	100	8.212	4	Keratinocytes	-11.1845	-0.361866
75_baseline-Cell_1067	MelanA	-0.565732	13125.5	28830.6	75_baseline	Baseline	75	6	100	8.212	4	Keratinocytes	-11.1845	-0.361866
75_baseline-Cell_1067	PanCK	1.97827	13125.5	28830.6	75_baseline	Baseline	75	6	100	8.212	4	Keratinocytes	-11.1845	-0.361866
75_baseline-Cell_1067	SOX10	0.0623289	13125.5	28830.6	75_baseline	Baseline	75	6	100	8.212	4	Keratinocytes	-11.1845	-0.361866
75_baseline-Cell_1068	CD4	-0.302814	13075.5	28830.3	75_baseline	Baseline	75	6	100	4.688	6	Keratinocytes	-18.4463	-18.5111
75_baseline-Cell_1068	CD68	-0.474123	13075.5	28830.3	75_baseline	Baseline	75	6	100	4.688	6	Keratinocytes	-18.4463	-18.5111
75_baseline-Cell_1068	CD8	-0.481626	13075.5	28830.3	75_baseline	Baseline	75	6	100	4.688	6	Keratinocytes	-18.4463	-18.5111
75_baseline-Cell_1068	MelanA	-0.445363	13075.5	28830.3	75_baseline	Baseline	75	6	100	4.688	6	Keratinocytes	-18.4463	-18.5111
75_baseline-Cell_1068	PanCK	2.0355	13075.5	28830.3	75_baseline	Baseline	75	6	100	4.688	6	Keratinocytes	-18.4463	-18.5111
75_baseline-Cell_1068	SOX10	-0.331574	13075.5	28830.3	75_baseline	Baseline	75	6	100	4.688	6	Keratinocytes	-18.4463	-18.5111
75_baseline-Cell_1069	CD4	-0.353451	13095.5	28830.8	75_baseline	Baseline	75	6	100	6.834	4	Keratinocytes	-18.32	-6.05142
75_baseline-Cell_1069	CD68	-0.448386	13095.5	28830.8	75_baseline	Baseline	75	6	100	6.834	4	Keratinocytes	-18.32	-6.05142
75_baseline-Cell_1069	CD8	-0.525795	13095.5	28830.8	75_baseline	Baseline	75	6	100	6.834	4	Keratinocytes	-18.32	-6.05142
75_baseline-Cell_1069	MelanA	-0.472242	13095.5	28830.8	75_baseline	Baseline	75	6	100	6.834	4	Keratinocytes	-18.32	-6.05142
75_baseline-Cell_1069	PanCK	2.03015	13095.5	28830.8	75_baseline	Baseline	75	6	100	6.834	4	Keratinocytes	-18.32	-6.05142
75_baseline-Cell_1069	SOX10	-0.230279	13095.5	28830.8	75_baseline	Baseline	75	6	100	6.834	4	Keratinocytes	-18.32	-6.05142
75_baseline-Cell_107	CD4	-0.282295	13200.9	27716.3	75_baseline	Baseline	75	6	100	7.327	4	Keratinocytes	-26.6625	-2.42902
75_baseline-Cell_107	CD68	-0.425049	13200.9	27716.3	75_baseline	Baseline	75	6	100	7.327	4	Keratinocytes	-26.6625	-2.42902
75_baseline-Cell_107	CD8	-0.422178	13200.9	27716.3	75_baseline	Baseline	75	6	100	7.327	4	Keratinocytes	-26.6625	-2.42902
75_baseline-Cell_107	MelanA	-0.450072	13200.9	27716.3	75_baseline	Baseline	75	6	100	7.327	4	Keratinocytes	-26.6625	-2.42902
75_baseline-Cell_107	PanCK	2.03705	13200.9	27716.3	75_baseline	Baseline	75	6	100	7.327	4	Keratinocytes	-26.6625	-2.42902
75_baseline-Cell_107	SOX10	-0.457456	13200.9	27716.3	75_baseline	Baseline	75	6	100	7.327	4	Keratinocytes	-26.6625	-2.42902
75_baseline-Cell_1071	CD4	-0.424247	13089.8	28831.3	75_baseline	Baseline	75	6	100	10.235	10	Keratinocytes	-12.2114	1.25166
75_baseline-Cell_1071	CD68	-0.0159692	13089.8	28831.3	75_baseline	Baseline	75	6	100	10.235	10	Keratinocytes	-12.2114	1.25166
75_baseline-Cell_1071	CD8	-0.723021	13089.8	28831.3	75_baseline	Baseline	75	6	100	10.235	10	Keratinocytes	-12.2114	1.25166
75_baseline-Cell_1071	MelanA	-0.525726	13089.8	28831.3	75_baseline	Baseline	75	6	100	10.235	10	Keratinocytes	-12.2114	1.25166
75_baseline-Cell_1071	PanCK	1.98341	13089.8	28831.3	75_baseline	Baseline	75	6	100	10.235	10	Keratinocytes	-12.2114	1.25166
75_baseline-Cell_1071	SOX10	-0.294447	13089.8	28831.3	75_baseline	Baseline	75	6	100	10.235	10	Keratinocytes	-12.2114	1.25166
75_baseline-Cell_1072	CD4	-0.354836	13058.3	28834.3	75_baseline	Baseline	75	6	100	10.226	2	Keratinocytes	-17.4851	12.1731
75_baseline-Cell_1072	CD68	-0.532998	13058.3	28834.3	75_baseline	Baseline	75	6	100	10.226	2	Keratinocytes	-17.4851	12.1731
75_baseline-Cell_1072	CD8	-0.483509	13058.3	28834.3	75_baseline	Baseline	75	6	100	10.226	2	Keratinocytes	-17.4851	12.1731
75_baseline-Cell_1072	MelanA	-0.255218	13058.3	28834.3	75_baseline	Baseline	75	6	100	10.226	2	Keratinocytes	-17.4851	12.1731
75_baseline-Cell_1072	PanCK	2.03152	13058.3	28834.3	75_baseline	Baseline	75	6	100	10.226	2	Keratinocytes	-17.4851	12.1731
75_baseline-Cell_1072	SOX10	-0.404964	13058.3	28834.3	75_baseline	Baseline	75	6	100	10.226	2	Keratinocytes	-17.4851	12.1731
75_baseline-Cell_1073	CD4	-0.305272	13079.8	28833.1	75_baseline	Baseline	75	6	100	8.853	2	Keratinocytes	-27.2284	9.11125
75_baseline-Cell_1073	CD68	-0.452286	13079.8	28833.1	75_baseline	Baseline	75	6	100	8.853	2	Keratinocytes	-27.2284	9.11125
75_baseline-Cell_1073	CD8	-0.427512	13079.8	28833.1	75_baseline	Baseline	75	6	100	8.853	2	Keratinocytes	-27.2284	9.11125
75_baseline-Cell_1073	MelanA	-0.428164	13079.8	28833.1	75_baseline	Baseline	75	6	100	8.853	2	Keratinocytes	-27.2284	9.11125
75_baseline-Cell_1073	PanCK	2.03846	13079.8	28833.1	75_baseline	Baseline	75	6	100	8.853	2	Keratinocytes	-27.2284	9.11125
75_baseline-Cell_1073	SOX10	-0.42523	13079.8	28833.1	75_baseline	Baseline	75	6	100	8.853	2	Keratinocytes	-27.2284	9.11125
75_baseline-Cell_1074	CD4	-0.420812	13127.7	28835.6	75_baseline	Baseline	75	6	100	11.352	2	Keratinocytes	-9.35011	8.6502
75_baseline-Cell_1074	CD68	-0.580038	13127.7	28835.6	75_baseline	Baseline	75	6	100	11.352	2	Keratinocytes	-9.35011	8.6502
75_baseline-Cell_1074	CD8	-0.616165	13127.7	28835.6	75_baseline	Baseline	75	6	100	11.352	2	Keratinocytes	-9.35011	8.6502
75_baseline-Cell_1074	MelanA	-0.548595	13127.7	28835.6	75_baseline	Baseline	75	6	100	11.352	2	Keratinocytes	-9.35011	8.6502
75_baseline-Cell_1074	PanCK	1.93748	13127.7	28835.6	75_baseline	Baseline	75	6	100	11.352	2	Keratinocytes	-9.35011	8.6502
75_baseline-Cell_1074	SOX10	0.228135	13127.7	28835.6	75_baseline	Baseline	75	6	100	11.352	2	Keratinocytes	-9.35011	8.6502
75_baseline-Cell_1077	CD4	-0.337712	13104.8	28836.8	75_baseline	Baseline	75	6	100	4.944	3	Keratinocytes	-14.5871	-15.8936
75_baseline-Cell_1077	CD68	-0.491105	13104.8	28836.8	75_baseline	Baseline	75	6	100	4.944	3	Keratinocytes	-14.5871	-15.8936
75_baseline-Cell_1077	CD8	-0.485538	13104.8	28836.8	75_baseline	Baseline	75	6	100	4.944	3	Keratinocytes	-14.5871	-15.8936
75_baseline-Cell_1077	MelanA	-0.325342	13104.8	28836.8	75_baseline	Baseline	75	6	100	4.944	3	Keratinocytes	-14.5871	-15.8936
75_baseline-Cell_1077	PanCK	2.03617	13104.8	28836.8	75_baseline	Baseline	75	6	100	4.944	3	Keratinocytes	-14.5871	-15.8936
75_baseline-Cell_1077	SOX10	-0.396471	13104.8	28836.8	75_baseline	Baseline	75	6	100	4.944	3	Keratinocytes	-14.5871	-15.8936
75_baseline-Cell_1078	CD4	-0.258242	13114.5	28836.3	75_baseline	Baseline	75	6	100	5.177	6	Keratinocytes	-22.1095	-15.696
75_baseline-Cell_1078	CD68	-0.445273	13114.5	28836.3	75_baseline	Baseline	75	6	100	5.177	6	Keratinocytes	-22.1095	-15.696
75_baseline-Cell_1078	CD8	-0.46063	13114.5	28836.3	75_baseline	Baseline	75	6	100	5.177	6	Keratinocytes	-22.1095	-15.696
75_baseline-Cell_1078	MelanA	-0.434852	13114.5	28836.3	75_baseline	Baseline	75	6	100	5.177	6	Keratinocytes	-22.1095	-15.696
75_baseline-Cell_1078	PanCK	2.03549	13114.5	28836.3	75_baseline	Baseline	75	6	100	5.177	6	Keratinocytes	-22.1095	-15.696
75_baseline-Cell_1078	SOX10	-0.436497	13114.5	28836.3	75_baseline	Baseline	75	6	100	5.177	6	Keratinocytes	-22.1095	-15.696
75_baseline-Cell_1079	CD4	-0.766424	13053.6	28836.3	75_baseline	Baseline	75	6	100	8.449	7	Melanocyte	7.406	5.30834
75_baseline-Cell_1079	CD68	-0.964656	13053.6	28836.3	75_baseline	Baseline	75	6	100	8.449	7	Melanocyte	7.406	5.30834
75_baseline-Cell_1079	CD8	-0.949245	13053.6	28836.3	75_baseline	Baseline	75	6	100	8.449	7	Melanocyte	7.406	5.30834
75_baseline-Cell_1079	MelanA	1.03307	13053.6	28836.3	75_baseline	Baseline	75	6	100	8.449	7	Melanocyte	7.406	5.30834
75_baseline-Cell_1079	PanCK	0.543443	13053.6	28836.3	75_baseline	Baseline	75	6	100	8.449	7	Melanocyte	7.406	5.30834
75_baseline-Cell_1079	SOX10	1.10381	13053.6	28836.3	75_baseline	Baseline	75	6	100	8.449	7	Melanocyte	7.406	5.30834
75_baseline-Cell_1080	CD4	-0.285042	13118.5	28841.8	75_baseline	Baseline	75	6	100	5.552	6	Keratinocytes	-20.0025	-12.9981
75_baseline-Cell_1080	CD68	-0.476586	13118.5	28841.8	75_baseline	Baseline	75	6	100	5.552	6	Keratinocytes	-20.0025	-12.9981
75_baseline-Cell_1080	CD8	-0.466763	13118.5	28841.8	75_baseline	Baseline	75	6	100	5.552	6	Keratinocytes	-20.0025	-12.9981
75_baseline-Cell_1080	MelanA	-0.477131	13118.5	28841.8	75_baseline	Baseline	75	6	100	5.552	6	Keratinocytes	-20.0025	-12.9981
75_baseline-Cell_1080	PanCK	2.03422	13118.5	28841.8	75_baseline	Baseline	75	6	100	5.552	6	Keratinocytes	-20.0025	-12.9981
75_baseline-Cell_1080	SOX10	-0.328699	13118.5	28841.8	75_baseline	Baseline	75	6	100	5.552	6	Keratinocytes	-20.0025	-12.9981
75_baseline-Cell_1081	CD4	-0.32908	13060.6	28841.6	75_baseline	Baseline	75	6	100	4.564	6	Keratinocytes	-16.7812	-19.1741
75_baseline-Cell_1081	CD68	-0.484005	13060.6	28841.6	75_baseline	Baseline	75	6	100	4.564	6	Keratinocytes	-16.7812	-19.1741
75_baseline-Cell_1081	CD8	-0.486598	13060.6	28841.6	75_baseline	Baseline	75	6	100	4.564	6	Keratinocytes	-16.7812	-19.1741
75_baseline-Cell_1081	MelanA	-0.423072	13060.6	28841.6	75_baseline	Baseline	75	6	100	4.564	6	Keratinocytes	-16.7812	-19.1741
75_baseline-Cell_1081	PanCK	2.03563	13060.6	28841.6	75_baseline	Baseline	75	6	100	4.564	6	Keratinocytes	-16.7812	-19.1741
75_baseline-Cell_1081	SOX10	-0.312875	13060.6	28841.6	75_baseline	Baseline	75	6	100	4.564	6	Keratinocytes	-16.7812	-19.1741
75_baseline-Cell_1082	CD4	-0.458133	13106.5	28843.3	75_baseline	Baseline	75	6	100	7.234	7	Melanocyte	-2.95117	0.993627
75_baseline-Cell_1082	CD68	-0.663206	13106.5	28843.3	75_baseline	Baseline	75	6	100	7.234	7	Melanocyte	-2.95117	0.993627
75_baseline-Cell_1082	CD8	-0.664381	13106.5	28843.3	75_baseline	Baseline	75	6	100	7.234	7	Melanocyte	-2.95117	0.993627
75_baseline-Cell_1082	MelanA	0.451474	13106.5	28843.3	75_baseline	Baseline	75	6	100	7.234	7	Melanocyte	-2.95117	0.993627
75_baseline-Cell_1082	PanCK	1.85349	13106.5	28843.3	75_baseline	Baseline	75	6	100	7.234	7	Melanocyte	-2.95117	0.993627
75_baseline-Cell_1082	SOX10	-0.519244	13106.5	28843.3	75_baseline	Baseline	75	6	100	7.234	7	Melanocyte	-2.95117	0.993627
75_baseline-Cell_1083	CD4	-0.341614	13052.3	28846.3	75_baseline	Baseline	75	6	100	12.21	2	Keratinocytes	-17.7739	23.8021
75_baseline-Cell_1083	CD68	-0.470958	13052.3	28846.3	75_baseline	Baseline	75	6	100	12.21	2	Keratinocytes	-17.7739	23.8021
75_baseline-Cell_1083	CD8	-0.419462	13052.3	28846.3	75_baseline	Baseline	75	6	100	12.21	2	Keratinocytes	-17.7739	23.8021
75_baseline-Cell_1083	MelanA	-0.339196	13052.3	28846.3	75_baseline	Baseline	75	6	100	12.21	2	Keratinocytes	-17.7739	23.8021
75_baseline-Cell_1083	PanCK	2.03784	13052.3	28846.3	75_baseline	Baseline	75	6	100	12.21	2	Keratinocytes	-17.7739	23.8021
75_baseline-Cell_1083	SOX10	-0.466606	13052.3	28846.3	75_baseline	Baseline	75	6	100	12.21	2	Keratinocytes	-17.7739	23.8021
75_baseline-Cell_1086	CD4	-0.327268	13109.8	28852.6	75_baseline	Baseline	75	6	100	7.159	4	Keratinocytes	-20.5744	-3.63822
75_baseline-Cell_1086	CD68	-0.498231	13109.8	28852.6	75_baseline	Baseline	75	6	100	7.159	4	Keratinocytes	-20.5744	-3.63822
75_baseline-Cell_1086	CD8	-0.499123	13109.8	28852.6	75_baseline	Baseline	75	6	100	7.159	4	Keratinocytes	-20.5744	-3.63822
75_baseline-Cell_1086	MelanA	-0.349587	13109.8	28852.6	75_baseline	Baseline	75	6	100	7.159	4	Keratinocytes	-20.5744	-3.63822
75_baseline-Cell_1086	PanCK	2.0354	13109.8	28852.6	75_baseline	Baseline	75	6	100	7.159	4	Keratinocytes	-20.5744	-3.63822
75_baseline-Cell_1086	SOX10	-0.361193	13109.8	28852.6	75_baseline	Baseline	75	6	100	7.159	4	Keratinocytes	-20.5744	-3.63822
75_baseline-Cell_1088	CD4	-0.438329	13104	28855.1	75_baseline	Baseline	75	6	100	6.992	7	Melanocyte	-5.83551	-1.12097
75_baseline-Cell_1088	CD68	-0.622663	13104	28855.1	75_baseline	Baseline	75	6	100	6.992	7	Melanocyte	-5.83551	-1.12097
75_baseline-Cell_1088	CD8	-0.61706	13104	28855.1	75_baseline	Baseline	75	6	100	6.992	7	Melanocyte	-5.83551	-1.12097
75_baseline-Cell_1088	MelanA	0.233452	13104	28855.1	75_baseline	Baseline	75	6	100	6.992	7	Melanocyte	-5.83551	-1.12097
75_baseline-Cell_1088	PanCK	1.93504	13104	28855.1	75_baseline	Baseline	75	6	100	6.992	7	Melanocyte	-5.83551	-1.12097
75_baseline-Cell_1088	SOX10	-0.490436	13104	28855.1	75_baseline	Baseline	75	6	100	6.992	7	Melanocyte	-5.83551	-1.12097
75_baseline-Cell_1092	CD4	-0.423685	12974.4	28863.3	75_baseline	Baseline	75	6	100	31.135	9	CD8 T Cells	15.1036	14.0837
75_baseline-Cell_1092	CD68	-0.396773	12974.4	28863.3	75_baseline	Baseline	75	6	100	31.135	9	CD8 T Cells	15.1036	14.0837
75_baseline-Cell_1092	CD8	2.0405	12974.4	28863.3	75_baseline	Baseline	75	6	100	31.135	9	CD8 T Cells	15.1036	14.0837
75_baseline-Cell_1092	MelanA	-0.429909	12974.4	28863.3	75_baseline	Baseline	75	6	100	31.135	9	CD8 T Cells	15.1036	14.0837
75_baseline-Cell_1092	PanCK	-0.430172	12974.4	28863.3	75_baseline	Baseline	75	6	100	31.135	9	CD8 T Cells	15.1036	14.0837
75_baseline-Cell_1092	SOX10	-0.359955	12974.4	28863.3	75_baseline	Baseline	75	6	100	31.135	9	CD8 T Cells	15.1036	14.0837
75_baseline-Cell_1093	CD4	-0.328496	13101.3	28865.8	75_baseline	Baseline	75	6	100	4.79	6	Keratinocytes	-16.827	-17.3554
75_baseline-Cell_1093	CD68	-0.478986	13101.3	28865.8	75_baseline	Baseline	75	6	100	4.79	6	Keratinocytes	-16.827	-17.3554
75_baseline-Cell_1093	CD8	-0.501845	13101.3	28865.8	75_baseline	Baseline	75	6	100	4.79	6	Keratinocytes	-16.827	-17.3554
75_baseline-Cell_1093	MelanA	-0.451047	13101.3	28865.8	75_baseline	Baseline	75	6	100	4.79	6	Keratinocytes	-16.827	-17.3554
75_baseline-Cell_1093	PanCK	2.03299	13101.3	28865.8	75_baseline	Baseline	75	6	100	4.79	6	Keratinocytes	-16.827	-17.3554
75_baseline-Cell_1093	SOX10	-0.272618	13101.3	28865.8	75_baseline	Baseline	75	6	100	4.79	6	Keratinocytes	-16.827	-17.3554
75_baseline-Cell_1095	CD4	-0.278728	13116.5	28867.5	75_baseline	Baseline	75	6	100	7.213	4	Keratinocytes	-23.9038	-2.19139
75_baseline-Cell_1095	CD68	-0.461834	13116.5	28867.5	75_baseline	Baseline	75	6	100	7.213	4	Keratinocytes	-23.9038	-2.19139
75_baseline-Cell_1095	CD8	-0.470674	13116.5	28867.5	75_baseline	Baseline	75	6	100	7.213	4	Keratinocytes	-23.9038	-2.19139
75_baseline-Cell_1095	MelanA	-0.458046	13116.5	28867.5	75_baseline	Baseline	75	6	100	7.213	4	Keratinocytes	-23.9038	-2.19139
75_baseline-Cell_1095	PanCK	2.03556	13116.5	28867.5	75_baseline	Baseline	75	6	100	7.213	4	Keratinocytes	-23.9038	-2.19139
75_baseline-Cell_1095	SOX10	-0.366282	13116.5	28867.5	75_baseline	Baseline	75	6	100	7.213	4	Keratinocytes	-23.9038	-2.19139
75_baseline-Cell_1097	CD4	-0.302856	13112.7	28871.8	75_baseline	Baseline	75	6	100	6.837	4	Keratinocytes	-28.0227	-4.15055
75_baseline-Cell_1097	CD68	-0.432031	13112.7	28871.8	75_baseline	Baseline	75	6	100	6.837	4	Keratinocytes	-28.0227	-4.15055
75_baseline-Cell_1097	CD8	-0.434101	13112.7	28871.8	75_baseline	Baseline	75	6	100	6.837	4	Keratinocytes	-28.0227	-4.15055
75_baseline-Cell_1097	MelanA	-0.437827	13112.7	28871.8	75_baseline	Baseline	75	6	100	6.837	4	Keratinocytes	-28.0227	-4.15055
75_baseline-Cell_1097	PanCK	2.03843	13112.7	28871.8	75_baseline	Baseline	75	6	100	6.837	4	Keratinocytes	-28.0227	-4.15055
75_baseline-Cell_1097	SOX10	-0.431617	13112.7	28871.8	75_baseline	Baseline	75	6	100	6.837	4	Keratinocytes	-28.0227	-4.15055
75_baseline-Cell_11	CD4	-0.400487	13234.4	27763	75_baseline	Baseline	75	6	100	16.224	2	Keratinocytes	-9.51046	27.777
75_baseline-Cell_11	CD68	-0.48804	13234.4	27763	75_baseline	Baseline	75	6	100	16.224	2	Keratinocytes	-9.51046	27.777
75_baseline-Cell_11	CD8	-0.278849	13234.4	27763	75_baseline	Baseline	75	6	100	16.224	2	Keratinocytes	-9.51046	27.777
75_baseline-Cell_11	MelanA	-0.452678	13234.4	27763	75_baseline	Baseline	75	6	100	16.224	2	Keratinocytes	-9.51046	27.777
75_baseline-Cell_11	PanCK	2.03609	13234.4	27763	75_baseline	Baseline	75	6	100	16.224	2	Keratinocytes	-9.51046	27.777
75_baseline-Cell_11	SOX10	-0.416037	13234.4	27763	75_baseline	Baseline	75	6	100	16.224	2	Keratinocytes	-9.51046	27.777
75_baseline-Cell_1101	CD4	-0.64162	13091	28878.8	75_baseline	Baseline	75	6	100	30.209	7	Melanocyte	13.0714	28.2394
75_baseline-Cell_1101	CD68	-0.812127	13091	28878.8	75_baseline	Baseline	75	6	100	30.209	7	Melanocyte	13.0714	28.2394
75_baseline-Cell_1101	CD8	-0.818775	13091	28878.8	75_baseline	Baseline	75	6	100	30.209	7	Melanocyte	13.0714	28.2394
75_baseline-Cell_1101	MelanA	1.10334	13091	28878.8	75_baseline	Baseline	75	6	100	30.209	7	Melanocyte	13.0714	28.2394
75_baseline-Cell_1101	PanCK	-0.239281	13091	28878.8	75_baseline	Baseline	75	6	100	30.209	7	Melanocyte	13.0714	28.2394
75_baseline-Cell_1101	SOX10	1.40846	13091	28878.8	75_baseline	Baseline	75	6	100	30.209	7	Melanocyte	13.0714	28.2394
75_baseline-Cell_1103	CD4	-0.29204	13104	28880.3	75_baseline	Baseline	75	6	100	6.242	6	Keratinocytes	-21.9179	-9.54702
75_baseline-Cell_1103	CD68	-0.48908	13104	28880.3	75_baseline	Baseline	75	6	100	6.242	6	Keratinocytes	-21.9179	-9.54702
75_baseline-Cell_1103	CD8	-0.461072	13104	28880.3	75_baseline	Baseline	75	6	100	6.242	6	Keratinocytes	-21.9179	-9.54702
75_baseline-Cell_1103	MelanA	-0.429624	13104	28880.3	75_baseline	Baseline	75	6	100	6.242	6	Keratinocytes	-21.9179	-9.54702
75_baseline-Cell_1103	PanCK	2.03609	13104	28880.3	75_baseline	Baseline	75	6	100	6.242	6	Keratinocytes	-21.9179	-9.54702
75_baseline-Cell_1103	SOX10	-0.364272	13104	28880.3	75_baseline	Baseline	75	6	100	6.242	6	Keratinocytes	-21.9179	-9.54702
75_baseline-Cell_1104	CD4	-0.345303	13099.8	28880.3	75_baseline	Baseline	75	6	100	10.063	2	Keratinocytes	-21.9401	12.325
75_baseline-Cell_1104	CD68	-0.496975	13099.8	28880.3	75_baseline	Baseline	75	6	100	10.063	2	Keratinocytes	-21.9401	12.325
75_baseline-Cell_1104	CD8	-0.440372	13099.8	28880.3	75_baseline	Baseline	75	6	100	10.063	2	Keratinocytes	-21.9401	12.325
75_baseline-Cell_1104	MelanA	-0.430677	13099.8	28880.3	75_baseline	Baseline	75	6	100	10.063	2	Keratinocytes	-21.9401	12.325
75_baseline-Cell_1104	PanCK	2.03705	13099.8	28880.3	75_baseline	Baseline	75	6	100	10.063	2	Keratinocytes	-21.9401	12.325
75_baseline-Cell_1104	SOX10	-0.323724	13099.8	28880.3	75_baseline	Baseline	75	6	100	10.063	2	Keratinocytes	-21.9401	12.325
75_baseline-Cell_1107	CD4	-0.324204	13087.3	28888.5	75_baseline	Baseline	75	6	100	8.75	4	Keratinocytes	-22.6224	5.71675
75_baseline-Cell_1107	CD68	-0.488718	13087.3	28888.5	75_baseline	Baseline	75	6	100	8.75	4	Keratinocytes	-22.6224	5.71675
75_baseline-Cell_1107	CD8	-0.467536	13087.3	28888.5	75_baseline	Baseline	75	6	100	8.75	4	Keratinocytes	-22.6224	5.71675
75_baseline-Cell_1107	MelanA	-0.397282	13087.3	28888.5	75_baseline	Baseline	75	6	100	8.75	4	Keratinocytes	-22.6224	5.71675
75_baseline-Cell_1107	PanCK	2.03725	13087.3	28888.5	75_baseline	Baseline	75	6	100	8.75	4	Keratinocytes	-22.6224	5.71675
75_baseline-Cell_1107	SOX10	-0.359507	13087.3	28888.5	75_baseline	Baseline	75	6	100	8.75	4	Keratinocytes	-22.6224	5.71675
75_baseline-Cell_111	CD4	-0.321768	13195.4	27724.6	75_baseline	Baseline	75	6	100	6.83	4	Keratinocytes	-26.7426	-4.73326
75_baseline-Cell_111	CD68	-0.456093	13195.4	27724.6	75_baseline	Baseline	75	6	100	6.83	4	Keratinocytes	-26.7426	-4.73326
75_baseline-Cell_111	CD8	-0.464437	13195.4	27724.6	75_baseline	Baseline	75	6	100	6.83	4	Keratinocytes	-26.7426	-4.73326
75_baseline-Cell_111	MelanA	-0.408537	13195.4	27724.6	75_baseline	Baseline	75	6	100	6.83	4	Keratinocytes	-26.7426	-4.73326
75_baseline-Cell_111	PanCK	2.03852	13195.4	27724.6	75_baseline	Baseline	75	6	100	6.83	4	Keratinocytes	-26.7426	-4.73326
75_baseline-Cell_111	SOX10	-0.387679	13195.4	27724.6	75_baseline	Baseline	75	6	100	6.83	4	Keratinocytes	-26.7426	-4.73326
75_baseline-Cell_1110	CD4	-0.333873	13081.5	28898.5	75_baseline	Baseline	75	6	100	9.619	2	Keratinocytes	-26.2637	13.0177
75_baseline-Cell_1110	CD68	-0.454876	13081.5	28898.5	75_baseline	Baseline	75	6	100	9.619	2	Keratinocytes	-26.2637	13.0177
75_baseline-Cell_1110	CD8	-0.376437	13081.5	28898.5	75_baseline	Baseline	75	6	100	9.619	2	Keratinocytes	-26.2637	13.0177
75_baseline-Cell_1110	MelanA	-0.4491	13081.5	28898.5	75_baseline	Baseline	75	6	100	9.619	2	Keratinocytes	-26.2637	13.0177
75_baseline-Cell_1110	PanCK	2.03906	13081.5	28898.5	75_baseline	Baseline	75	6	100	9.619	2	Keratinocytes	-26.2637	13.0177
75_baseline-Cell_1110	SOX10	-0.424778	13081.5	28898.5	75_baseline	Baseline	75	6	100	9.619	2	Keratinocytes	-26.2637	13.0177
75_baseline-Cell_1111	CD4	-0.330778	13090	28896.5	75_baseline	Baseline	75	6	100	8.122	4	Keratinocytes	-22.1363	1.16971
75_baseline-Cell_1111	CD68	-0.4749	13090	28896.5	75_baseline	Baseline	75	6	100	8.122	4	Keratinocytes	-22.1363	1.16971
75_baseline-Cell_1111	CD8	-0.448766	13090	28896.5	75_baseline	Baseline	75	6	100	8.122	4	Keratinocytes	-22.1363	1.16971
75_baseline-Cell_1111	MelanA	-0.487583	13090	28896.5	75_baseline	Baseline	75	6	100	8.122	4	Keratinocytes	-22.1363	1.16971
75_baseline-Cell_1111	PanCK	2.03476	13090	28896.5	75_baseline	Baseline	75	6	100	8.122	4	Keratinocytes	-22.1363	1.16971
75_baseline-Cell_1111	SOX10	-0.292729	13090	28896.5	75_baseline	Baseline	75	6	100	8.122	4	Keratinocytes	-22.1363	1.16971
75_baseline-Cell_1112	CD4	-0.393067	12963.2	28901.3	75_baseline	Baseline	75	5	83.3333	18.699	5	Macrophages	32.1635	9.17977
75_baseline-Cell_1112	CD68	2.03384	12963.2	28901.3	75_baseline	Baseline	75	5	83.3333	18.699	5	Macrophages	32.1635	9.17977
75_baseline-Cell_1112	CD8	-0.488532	12963.2	28901.3	75_baseline	Baseline	75	5	83.3333	18.699	5	Macrophages	32.1635	9.17977
75_baseline-Cell_1112	MelanA	-0.458749	12963.2	28901.3	75_baseline	Baseline	75	5	83.3333	18.699	5	Macrophages	32.1635	9.17977
75_baseline-Cell_1112	PanCK	-0.445267	12963.2	28901.3	75_baseline	Baseline	75	5	83.3333	18.699	5	Macrophages	32.1635	9.17977
75_baseline-Cell_1112	SOX10	-0.248224	12963.2	28901.3	75_baseline	Baseline	75	5	83.3333	18.699	5	Macrophages	32.1635	9.17977
75_baseline-Cell_1113	CD4	1.864	12803.8	28902.8	75_baseline	Baseline	75	6	100	4.099	11	CD4 T Cells	20.1936	3.58728
75_baseline-Cell_1113	CD68	-0.0401003	12803.8	28902.8	75_baseline	Baseline	75	6	100	4.099	11	CD4 T Cells	20.1936	3.58728
75_baseline-Cell_1113	CD8	-0.696576	12803.8	28902.8	75_baseline	Baseline	75	6	100	4.099	11	CD4 T Cells	20.1936	3.58728
75_baseline-Cell_1113	MelanA	-0.651961	12803.8	28902.8	75_baseline	Baseline	75	6	100	4.099	11	CD4 T Cells	20.1936	3.58728
75_baseline-Cell_1113	PanCK	-0.738004	12803.8	28902.8	75_baseline	Baseline	75	6	100	4.099	11	CD4 T Cells	20.1936	3.58728
75_baseline-Cell_1113	SOX10	0.262643	12803.8	28902.8	75_baseline	Baseline	75	6	100	4.099	11	CD4 T Cells	20.1936	3.58728
75_baseline-Cell_1116	CD4	-0.293743	13072	28902	75_baseline	Baseline	75	6	100	5.245	6	Keratinocytes	-22.6969	-15.4622
75_baseline-Cell_1116	CD68	-0.437595	13072	28902	75_baseline	Baseline	75	6	100	5.245	6	Keratinocytes	-22.6969	-15.4622
75_baseline-Cell_1116	CD8	-0.455982	13072	28902	75_baseline	Baseline	75	6	100	5.245	6	Keratinocytes	-22.6969	-15.4622
75_baseline-Cell_1116	MelanA	-0.466798	13072	28902	75_baseline	Baseline	75	6	100	5.245	6	Keratinocytes	-22.6969	-15.4622
75_baseline-Cell_1116	PanCK	2.03709	13072	28902	75_baseline	Baseline	75	6	100	5.245	6	Keratinocytes	-22.6969	-15.4622
75_baseline-Cell_1116	SOX10	-0.382974	13072	28902	75_baseline	Baseline	75	6	100	5.245	6	Keratinocytes	-22.6969	-15.4622
75_baseline-Cell_1118	CD4	-0.296164	13083.5	28906.3	75_baseline	Baseline	75	6	100	4.833	6	Keratinocytes	-22.4212	-18.7944
75_baseline-Cell_1118	CD68	-0.443526	13083.5	28906.3	75_baseline	Baseline	75	6	100	4.833	6	Keratinocytes	-22.4212	-18.7944
75_baseline-Cell_1118	CD8	-0.436043	13083.5	28906.3	75_baseline	Baseline	75	6	100	4.833	6	Keratinocytes	-22.4212	-18.7944
75_baseline-Cell_1118	MelanA	-0.437769	13083.5	28906.3	75_baseline	Baseline	75	6	100	4.833	6	Keratinocytes	-22.4212	-18.7944
75_baseline-Cell_1118	PanCK	2.03803	13083.5	28906.3	75_baseline	Baseline	75	6	100	4.833	6	Keratinocytes	-22.4212	-18.7944
75_baseline-Cell_1118	SOX10	-0.42453	13083.5	28906.3	75_baseline	Baseline	75	6	100	4.833	6	Keratinocytes	-22.4212	-18.7944
75_baseline-Cell_1119	CD4	-0.318531	13075	28908.5	75_baseline	Baseline	75	6	100	7.041	4	Keratinocytes	-28.2879	-3.84204
75_baseline-Cell_1119	CD68	-0.437697	13075	28908.5	75_baseline	Baseline	75	6	100	7.041	4	Keratinocytes	-28.2879	-3.84204
75_baseline-Cell_1119	CD8	-0.355229	13075	28908.5	75_baseline	Baseline	75	6	100	7.041	4	Keratinocytes	-28.2879	-3.84204
75_baseline-Cell_1119	MelanA	-0.473983	13075	28908.5	75_baseline	Baseline	75	6	100	7.041	4	Keratinocytes	-28.2879	-3.84204
75_baseline-Cell_1119	PanCK	2.03757	13075	28908.5	75_baseline	Baseline	75	6	100	7.041	4	Keratinocytes	-28.2879	-3.84204
75_baseline-Cell_1119	SOX10	-0.452129	13075	28908.5	75_baseline	Baseline	75	6	100	7.041	4	Keratinocytes	-28.2879	-3.84204
75_baseline-Cell_112	CD4	-0.320771	13211.1	27728.3	75_baseline	Baseline	75	6	100	9.396	2	Keratinocytes	-23.1795	9.01061
75_baseline-Cell_112	CD68	-0.444667	13211.1	27728.3	75_baseline	Baseline	75	6	100	9.396	2	Keratinocytes	-23.1795	9.01061
75_baseline-Cell_112	CD8	-0.46741	13211.1	27728.3	75_baseline	Baseline	75	6	100	9.396	2	Keratinocytes	-23.1795	9.01061
75_baseline-Cell_112	MelanA	-0.401219	13211.1	27728.3	75_baseline	Baseline	75	6	100	9.396	2	Keratinocytes	-23.1795	9.01061
75_baseline-Cell_112	PanCK	2.03868	13211.1	27728.3	75_baseline	Baseline	75	6	100	9.396	2	Keratinocytes	-23.1795	9.01061
75_baseline-Cell_112	SOX10	-0.404613	13211.1	27728.3	75_baseline	Baseline	75	6	100	9.396	2	Keratinocytes	-23.1795	9.01061
75_baseline-Cell_1120	CD4	-0.294955	13068.8	28911.2	75_baseline	Baseline	75	6	100	9.214	2	Keratinocytes	-24.2941	9.56455
75_baseline-Cell_1120	CD68	-0.474346	13068.8	28911.2	75_baseline	Baseline	75	6	100	9.214	2	Keratinocytes	-24.2941	9.56455
75_baseline-Cell_1120	CD8	-0.448859	13068.8	28911.2	75_baseline	Baseline	75	6	100	9.214	2	Keratinocytes	-24.2941	9.56455
75_baseline-Cell_1120	MelanA	-0.447225	13068.8	28911.2	75_baseline	Baseline	75	6	100	9.214	2	Keratinocytes	-24.2941	9.56455
75_baseline-Cell_1120	PanCK	2.0368	13068.8	28911.2	75_baseline	Baseline	75	6	100	9.214	2	Keratinocytes	-24.2941	9.56455
75_baseline-Cell_1120	SOX10	-0.371417	13068.8	28911.2	75_baseline	Baseline	75	6	100	9.214	2	Keratinocytes	-24.2941	9.56455
75_baseline-Cell_1121	CD4	-0.285096	13063.6	28911.2	75_baseline	Baseline	75	6	100	4.598	6	Keratinocytes	-19.8537	-19.4305
75_baseline-Cell_1121	CD68	-0.463618	13063.6	28911.2	75_baseline	Baseline	75	6	100	4.598	6	Keratinocytes	-19.8537	-19.4305
75_baseline-Cell_1121	CD8	-0.469839	13063.6	28911.2	75_baseline	Baseline	75	6	100	4.598	6	Keratinocytes	-19.8537	-19.4305
75_baseline-Cell_1121	MelanA	-0.441225	13063.6	28911.2	75_baseline	Baseline	75	6	100	4.598	6	Keratinocytes	-19.8537	-19.4305
75_baseline-Cell_1121	PanCK	2.03631	13063.6	28911.2	75_baseline	Baseline	75	6	100	4.598	6	Keratinocytes	-19.8537	-19.4305
75_baseline-Cell_1121	SOX10	-0.376534	13063.6	28911.2	75_baseline	Baseline	75	6	100	4.598	6	Keratinocytes	-19.8537	-19.4305
75_baseline-Cell_1122	CD4	-0.447065	12827.1	28913.2	75_baseline	Baseline	75	6	100	13.98	9	CD8 T Cells	14.8297	4.4744
75_baseline-Cell_1122	CD68	-0.15517	12827.1	28913.2	75_baseline	Baseline	75	6	100	13.98	9	CD8 T Cells	14.8297	4.4744
75_baseline-Cell_1122	CD8	2.01597	12827.1	28913.2	75_baseline	Baseline	75	6	100	13.98	9	CD8 T Cells	14.8297	4.4744
75_baseline-Cell_1122	MelanA	-0.563135	12827.1	28913.2	75_baseline	Baseline	75	6	100	13.98	9	CD8 T Cells	14.8297	4.4744
75_baseline-Cell_1122	PanCK	-0.55379	12827.1	28913.2	75_baseline	Baseline	75	6	100	13.98	9	CD8 T Cells	14.8297	4.4744
75_baseline-Cell_1122	SOX10	-0.296814	12827.1	28913.2	75_baseline	Baseline	75	6	100	13.98	9	CD8 T Cells	14.8297	4.4744
75_baseline-Cell_1124	CD4	-0.42848	12819.8	28914.2	75_baseline	Baseline	75	6	100	48.741	9	CD8 T Cells	16.6507	18.8948
75_baseline-Cell_1124	CD68	-0.394457	12819.8	28914.2	75_baseline	Baseline	75	6	100	48.741	9	CD8 T Cells	16.6507	18.8948
75_baseline-Cell_1124	CD8	2.04017	12819.8	28914.2	75_baseline	Baseline	75	6	100	48.741	9	CD8 T Cells	16.6507	18.8948
75_baseline-Cell_1124	MelanA	-0.430514	12819.8	28914.2	75_baseline	Baseline	75	6	100	48.741	9	CD8 T Cells	16.6507	18.8948
75_baseline-Cell_1124	PanCK	-0.436505	12819.8	28914.2	75_baseline	Baseline	75	6	100	48.741	9	CD8 T Cells	16.6507	18.8948
75_baseline-Cell_1124	SOX10	-0.35021	12819.8	28914.2	75_baseline	Baseline	75	6	100	48.741	9	CD8 T Cells	16.6507	18.8948
75_baseline-Cell_1126	CD4	-0.300388	13061.3	28918.2	75_baseline	Baseline	75	6	100	3.698	6	Keratinocytes	-15.6507	-25.6262
75_baseline-Cell_1126	CD68	-0.467042	13061.3	28918.2	75_baseline	Baseline	75	6	100	3.698	6	Keratinocytes	-15.6507	-25.6262
75_baseline-Cell_1126	CD8	-0.468585	13061.3	28918.2	75_baseline	Baseline	75	6	100	3.698	6	Keratinocytes	-15.6507	-25.6262
75_baseline-Cell_1126	MelanA	-0.400689	13061.3	28918.2	75_baseline	Baseline	75	6	100	3.698	6	Keratinocytes	-15.6507	-25.6262
75_baseline-Cell_1126	PanCK	2.03739	13061.3	28918.2	75_baseline	Baseline	75	6	100	3.698	6	Keratinocytes	-15.6507	-25.6262
75_baseline-Cell_1126	SOX10	-0.400689	13061.3	28918.2	75_baseline	Baseline	75	6	100	3.698	6	Keratinocytes	-15.6507	-25.6262
75_baseline-Cell_1127	CD4	-0.282641	13074	28920	75_baseline	Baseline	75	6	100	6.979	4	Keratinocytes	-25.2093	-4.2335
75_baseline-Cell_1127	CD68	-0.467367	13074	28920	75_baseline	Baseline	75	6	100	6.979	4	Keratinocytes	-25.2093	-4.2335
75_baseline-Cell_1127	CD8	-0.448388	13074	28920	75_baseline	Baseline	75	6	100	6.979	4	Keratinocytes	-25.2093	-4.2335
75_baseline-Cell_1127	MelanA	-0.463149	13074	28920	75_baseline	Baseline	75	6	100	6.979	4	Keratinocytes	-25.2093	-4.2335
75_baseline-Cell_1127	PanCK	2.03613	13074	28920	75_baseline	Baseline	75	6	100	6.979	4	Keratinocytes	-25.2093	-4.2335
75_baseline-Cell_1127	SOX10	-0.374582	13074	28920	75_baseline	Baseline	75	6	100	6.979	4	Keratinocytes	-25.2093	-4.2335
75_baseline-Cell_1128	CD4	-0.346944	13056.8	28927.2	75_baseline	Baseline	75	6	100	2.954	3	Keratinocytes	-3.27166	-22.3094
75_baseline-Cell_1128	CD68	-0.580771	13056.8	28927.2	75_baseline	Baseline	75	6	100	2.954	3	Keratinocytes	-3.27166	-22.3094
75_baseline-Cell_1128	CD8	-0.502828	13056.8	28927.2	75_baseline	Baseline	75	6	100	2.954	3	Keratinocytes	-3.27166	-22.3094
75_baseline-Cell_1128	MelanA	-0.0495634	13056.8	28927.2	75_baseline	Baseline	75	6	100	2.954	3	Keratinocytes	-3.27166	-22.3094
75_baseline-Cell_1128	PanCK	2.00332	13056.8	28927.2	75_baseline	Baseline	75	6	100	2.954	3	Keratinocytes	-3.27166	-22.3094
75_baseline-Cell_1128	SOX10	-0.523213	13056.8	28927.2	75_baseline	Baseline	75	6	100	2.954	3	Keratinocytes	-3.27166	-22.3094
75_baseline-Cell_1129	CD4	-0.317031	13065.8	28929.5	75_baseline	Baseline	75	6	100	5.69	6	Keratinocytes	-23.6589	-12.8591
75_baseline-Cell_1129	CD68	-0.464326	13065.8	28929.5	75_baseline	Baseline	75	6	100	5.69	6	Keratinocytes	-23.6589	-12.8591
75_baseline-Cell_1129	CD8	-0.4294	13065.8	28929.5	75_baseline	Baseline	75	6	100	5.69	6	Keratinocytes	-23.6589	-12.8591
75_baseline-Cell_1129	MelanA	-0.476474	13065.8	28929.5	75_baseline	Baseline	75	6	100	5.69	6	Keratinocytes	-23.6589	-12.8591
75_baseline-Cell_1129	PanCK	2.03716	13065.8	28929.5	75_baseline	Baseline	75	6	100	5.69	6	Keratinocytes	-23.6589	-12.8591
75_baseline-Cell_1129	SOX10	-0.349932	13065.8	28929.5	75_baseline	Baseline	75	6	100	5.69	6	Keratinocytes	-23.6589	-12.8591
75_baseline-Cell_113	CD4	-0.198013	13230.6	27730.3	75_baseline	Baseline	75	6	100	2.867	12	Keratinocytes	-8.8489	-30.445
75_baseline-Cell_113	CD68	-0.419026	13230.6	27730.3	75_baseline	Baseline	75	6	100	2.867	12	Keratinocytes	-8.8489	-30.445
75_baseline-Cell_113	CD8	-0.47402	13230.6	27730.3	75_baseline	Baseline	75	6	100	2.867	12	Keratinocytes	-8.8489	-30.445
75_baseline-Cell_113	MelanA	-0.471944	13230.6	27730.3	75_baseline	Baseline	75	6	100	2.867	12	Keratinocytes	-8.8489	-30.445
75_baseline-Cell_113	PanCK	2.02976	13230.6	27730.3	75_baseline	Baseline	75	6	100	2.867	12	Keratinocytes	-8.8489	-30.445
75_baseline-Cell_113	SOX10	-0.466756	13230.6	27730.3	75_baseline	Baseline	75	6	100	2.867	12	Keratinocytes	-8.8489	-30.445
75_baseline-Cell_1130	CD4	2.01256	12822.3	28929.7	75_baseline	Baseline	75	6	100	8.75	11	CD4 T Cells	23.1924	14.0414
75_baseline-Cell_1130	CD68	-0.56624	12822.3	28929.7	75_baseline	Baseline	75	6	100	8.75	11	CD4 T Cells	23.1924	14.0414
75_baseline-Cell_1130	CD8	-0.172024	12822.3	28929.7	75_baseline	Baseline	75	6	100	8.75	11	CD4 T Cells	23.1924	14.0414
75_baseline-Cell_1130	MelanA	-0.502707	12822.3	28929.7	75_baseline	Baseline	75	6	100	8.75	11	CD4 T Cells	23.1924	14.0414
75_baseline-Cell_1130	PanCK	-0.542285	12822.3	28929.7	75_baseline	Baseline	75	6	100	8.75	11	CD4 T Cells	23.1924	14.0414
75_baseline-Cell_1130	SOX10	-0.229308	12822.3	28929.7	75_baseline	Baseline	75	6	100	8.75	11	CD4 T Cells	23.1924	14.0414
75_baseline-Cell_1131	CD4	-0.308075	12987.4	28932	75_baseline	Baseline	75	6	100	25.898	9	CD8 T Cells	17.4807	10.187
75_baseline-Cell_1131	CD68	-0.210005	12987.4	28932	75_baseline	Baseline	75	6	100	25.898	9	CD8 T Cells	17.4807	10.187
75_baseline-Cell_1131	CD8	2.02461	12987.4	28932	75_baseline	Baseline	75	6	100	25.898	9	CD8 T Cells	17.4807	10.187
75_baseline-Cell_1131	MelanA	-0.507404	12987.4	28932	75_baseline	Baseline	75	6	100	25.898	9	CD8 T Cells	17.4807	10.187
75_baseline-Cell_1131	PanCK	-0.551257	12987.4	28932	75_baseline	Baseline	75	6	100	25.898	9	CD8 T Cells	17.4807	10.187
75_baseline-Cell_1131	SOX10	-0.447871	12987.4	28932	75_baseline	Baseline	75	6	100	25.898	9	CD8 T Cells	17.4807	10.187
75_baseline-Cell_1132	CD4	-0.305476	13061.8	28932.2	75_baseline	Baseline	75	6	100	6.172	6	Keratinocytes	-24.2483	-9.30564
75_baseline-Cell_1132	CD68	-0.471203	13061.8	28932.2	75_baseline	Baseline	75	6	100	6.172	6	Keratinocytes	-24.2483	-9.30564
75_baseline-Cell_1132	CD8	-0.463691	13061.8	28932.2	75_baseline	Baseline	75	6	100	6.172	6	Keratinocytes	-24.2483	-9.30564
75_baseline-Cell_1132	MelanA	-0.42848	13061.8	28932.2	75_baseline	Baseline	75	6	100	6.172	6	Keratinocytes	-24.2483	-9.30564
75_baseline-Cell_1132	PanCK	2.03724	13061.8	28932.2	75_baseline	Baseline	75	6	100	6.172	6	Keratinocytes	-24.2483	-9.30564
75_baseline-Cell_1132	SOX10	-0.368387	13061.8	28932.2	75_baseline	Baseline	75	6	100	6.172	6	Keratinocytes	-24.2483	-9.30564
75_baseline-Cell_1133	CD4	0.214344	12810.8	28933.2	75_baseline	Baseline	75	6	100	8.147	11	CD4 T Cells	23.0879	1.8774
75_baseline-Cell_1133	CD68	1.91749	12810.8	28933.2	75_baseline	Baseline	75	6	100	8.147	11	CD4 T Cells	23.0879	1.8774
75_baseline-Cell_1133	CD8	-0.573618	12810.8	28933.2	75_baseline	Baseline	75	6	100	8.147	11	CD4 T Cells	23.0879	1.8774
75_baseline-Cell_1133	MelanA	-0.68164	12810.8	28933.2	75_baseline	Baseline	75	6	100	8.147	11	CD4 T Cells	23.0879	1.8774
75_baseline-Cell_1133	PanCK	-0.661236	12810.8	28933.2	75_baseline	Baseline	75	6	100	8.147	11	CD4 T Cells	23.0879	1.8774
75_baseline-Cell_1133	SOX10	-0.215344	12810.8	28933.2	75_baseline	Baseline	75	6	100	8.147	11	CD4 T Cells	23.0879	1.8774
75_baseline-Cell_1134	CD4	-0.369101	12824.8	28934	75_baseline	Baseline	75	6	100	13.361	9	CD8 T Cells	15.3092	4.84974
75_baseline-Cell_1134	CD68	-0.355464	12824.8	28934	75_baseline	Baseline	75	6	100	13.361	9	CD8 T Cells	15.3092	4.84974
75_baseline-Cell_1134	CD8	2.03737	12824.8	28934	75_baseline	Baseline	75	6	100	13.361	9	CD8 T Cells	15.3092	4.84974
75_baseline-Cell_1134	MelanA	-0.502886	12824.8	28934	75_baseline	Baseline	75	6	100	13.361	9	CD8 T Cells	15.3092	4.84974
75_baseline-Cell_1134	PanCK	-0.458212	12824.8	28934	75_baseline	Baseline	75	6	100	13.361	9	CD8 T Cells	15.3092	4.84974
75_baseline-Cell_1134	SOX10	-0.351702	12824.8	28934	75_baseline	Baseline	75	6	100	13.361	9	CD8 T Cells	15.3092	4.84974
75_baseline-Cell_1135	CD4	-0.320389	12997.4	28934.5	75_baseline	Baseline	75	6	100	13.152	5	Macrophages	29.4648	2.58303
75_baseline-Cell_1135	CD68	2.02078	12997.4	28934.5	75_baseline	Baseline	75	6	100	13.152	5	Macrophages	29.4648	2.58303
75_baseline-Cell_1135	CD8	-0.529684	12997.4	28934.5	75_baseline	Baseline	75	6	100	13.152	5	Macrophages	29.4648	2.58303
75_baseline-Cell_1135	MelanA	-0.513069	12997.4	28934.5	75_baseline	Baseline	75	6	100	13.152	5	Macrophages	29.4648	2.58303
75_baseline-Cell_1135	PanCK	-0.492735	12997.4	28934.5	75_baseline	Baseline	75	6	100	13.152	5	Macrophages	29.4648	2.58303
75_baseline-Cell_1135	SOX10	-0.164906	12997.4	28934.5	75_baseline	Baseline	75	6	100	13.152	5	Macrophages	29.4648	2.58303
75_baseline-Cell_1136	CD4	-0.321293	13056.8	28937	75_baseline	Baseline	75	6	100	5.225	4	Keratinocytes	-15.2621	-13.2441
75_baseline-Cell_1136	CD68	-0.521012	13056.8	28937	75_baseline	Baseline	75	6	100	5.225	4	Keratinocytes	-15.2621	-13.2441
75_baseline-Cell_1136	CD8	-0.519783	13056.8	28937	75_baseline	Baseline	75	6	100	5.225	4	Keratinocytes	-15.2621	-13.2441
75_baseline-Cell_1136	MelanA	-0.344644	13056.8	28937	75_baseline	Baseline	75	6	100	5.225	4	Keratinocytes	-15.2621	-13.2441
75_baseline-Cell_1136	PanCK	2.03233	13056.8	28937	75_baseline	Baseline	75	6	100	5.225	4	Keratinocytes	-15.2621	-13.2441
75_baseline-Cell_1136	SOX10	-0.325594	13056.8	28937	75_baseline	Baseline	75	6	100	5.225	4	Keratinocytes	-15.2621	-13.2441
75_baseline-Cell_1137	CD4	-0.171554	12952.9	28936.5	75_baseline	Baseline	75	6	100	4.768	11	CD4 T Cells	21.6042	-11.8631
75_baseline-Cell_1137	CD68	1.9816	12952.9	28936.5	75_baseline	Baseline	75	6	100	4.768	11	CD4 T Cells	21.6042	-11.8631
75_baseline-Cell_1137	CD8	-0.563244	12952.9	28936.5	75_baseline	Baseline	75	6	100	4.768	11	CD4 T Cells	21.6042	-11.8631
75_baseline-Cell_1137	MelanA	-0.556412	12952.9	28936.5	75_baseline	Baseline	75	6	100	4.768	11	CD4 T Cells	21.6042	-11.8631
75_baseline-Cell_1137	PanCK	-0.644087	12952.9	28936.5	75_baseline	Baseline	75	6	100	4.768	11	CD4 T Cells	21.6042	-11.8631
75_baseline-Cell_1137	SOX10	-0.0463044	12952.9	28936.5	75_baseline	Baseline	75	6	100	4.768	11	CD4 T Cells	21.6042	-11.8631
75_baseline-Cell_1138	CD4	-0.437697	12821.6	28939.5	75_baseline	Baseline	75	6	100	15.936	9	CD8 T Cells	14.0063	4.99213
75_baseline-Cell_1138	CD68	-0.395393	12821.6	28939.5	75_baseline	Baseline	75	6	100	15.936	9	CD8 T Cells	14.0063	4.99213
75_baseline-Cell_1138	CD8	2.0377	12821.6	28939.5	75_baseline	Baseline	75	6	100	15.936	9	CD8 T Cells	14.0063	4.99213
75_baseline-Cell_1138	MelanA	-0.42576	12821.6	28939.5	75_baseline	Baseline	75	6	100	15.936	9	CD8 T Cells	14.0063	4.99213
75_baseline-Cell_1138	PanCK	-0.476859	12821.6	28939.5	75_baseline	Baseline	75	6	100	15.936	9	CD8 T Cells	14.0063	4.99213
75_baseline-Cell_1138	SOX10	-0.30199	12821.6	28939.5	75_baseline	Baseline	75	6	100	15.936	9	CD8 T Cells	14.0063	4.99213
75_baseline-Cell_1139	CD4	-0.437756	12829.8	28941.5	75_baseline	Baseline	75	6	100	63.327	9	CD8 T Cells	18.0683	21.3065
75_baseline-Cell_1139	CD68	-0.35497	12829.8	28941.5	75_baseline	Baseline	75	6	100	63.327	9	CD8 T Cells	18.0683	21.3065
75_baseline-Cell_1139	CD8	2.03964	12829.8	28941.5	75_baseline	Baseline	75	6	100	63.327	9	CD8 T Cells	18.0683	21.3065
75_baseline-Cell_1139	MelanA	-0.439643	12829.8	28941.5	75_baseline	Baseline	75	6	100	63.327	9	CD8 T Cells	18.0683	21.3065
75_baseline-Cell_1139	PanCK	-0.443118	12829.8	28941.5	75_baseline	Baseline	75	6	100	63.327	9	CD8 T Cells	18.0683	21.3065
75_baseline-Cell_1139	SOX10	-0.36415	12829.8	28941.5	75_baseline	Baseline	75	6	100	63.327	9	CD8 T Cells	18.0683	21.3065
75_baseline-Cell_1140	CD4	-0.445373	12982.1	28941	75_baseline	Baseline	75	6	100	18.787	9	CD8 T Cells	14.5473	7.26341
75_baseline-Cell_1140	CD68	-0.22355	12982.1	28941	75_baseline	Baseline	75	6	100	18.787	9	CD8 T Cells	14.5473	7.26341
75_baseline-Cell_1140	CD8	2.02882	12982.1	28941	75_baseline	Baseline	75	6	100	18.787	9	CD8 T Cells	14.5473	7.26341
75_baseline-Cell_1140	MelanA	-0.51688	12982.1	28941	75_baseline	Baseline	75	6	100	18.787	9	CD8 T Cells	14.5473	7.26341
75_baseline-Cell_1140	PanCK	-0.502273	12982.1	28941	75_baseline	Baseline	75	6	100	18.787	9	CD8 T Cells	14.5473	7.26341
75_baseline-Cell_1140	SOX10	-0.340746	12982.1	28941	75_baseline	Baseline	75	6	100	18.787	9	CD8 T Cells	14.5473	7.26341
75_baseline-Cell_1141	CD4	-0.452852	12956.4	28944.7	75_baseline	Baseline	75	6	100	11.957	9	CD8 T Cells	9.04643	-8.95146
75_baseline-Cell_1141	CD68	-0.434091	12956.4	28944.7	75_baseline	Baseline	75	6	100	11.957	9	CD8 T Cells	9.04643	-8.95146
75_baseline-Cell_1141	CD8	2.03358	12956.4	28944.7	75_baseline	Baseline	75	6	100	11.957	9	CD8 T Cells	9.04643	-8.95146
75_baseline-Cell_1141	MelanA	-0.435412	12956.4	28944.7	75_baseline	Baseline	75	6	100	11.957	9	CD8 T Cells	9.04643	-8.95146
75_baseline-Cell_1141	PanCK	-0.475047	12956.4	28944.7	75_baseline	Baseline	75	6	100	11.957	9	CD8 T Cells	9.04643	-8.95146
75_baseline-Cell_1141	SOX10	-0.23618	12956.4	28944.7	75_baseline	Baseline	75	6	100	11.957	9	CD8 T Cells	9.04643	-8.95146
75_baseline-Cell_1142	CD4	-0.294692	12821.3	28942.5	75_baseline	Baseline	75	6	100	26.408	9	CD8 T Cells	17.6357	10.6805
75_baseline-Cell_1142	CD68	-0.432533	12821.3	28942.5	75_baseline	Baseline	75	6	100	26.408	9	CD8 T Cells	17.6357	10.6805
75_baseline-Cell_1142	CD8	2.03551	12821.3	28942.5	75_baseline	Baseline	75	6	100	26.408	9	CD8 T Cells	17.6357	10.6805
75_baseline-Cell_1142	MelanA	-0.479	12821.3	28942.5	75_baseline	Baseline	75	6	100	26.408	9	CD8 T Cells	17.6357	10.6805
75_baseline-Cell_1142	PanCK	-0.483443	12821.3	28942.5	75_baseline	Baseline	75	6	100	26.408	9	CD8 T Cells	17.6357	10.6805
75_baseline-Cell_1142	SOX10	-0.345842	12821.3	28942.5	75_baseline	Baseline	75	6	100	26.408	9	CD8 T Cells	17.6357	10.6805
75_baseline-Cell_1144	CD4	-0.296444	13062.6	28944.5	75_baseline	Baseline	75	6	100	7.577	4	Keratinocytes	-28.3411	1.03827
75_baseline-Cell_1144	CD68	-0.442273	13062.6	28944.5	75_baseline	Baseline	75	6	100	7.577	4	Keratinocytes	-28.3411	1.03827
75_baseline-Cell_1144	CD8	-0.414674	13062.6	28944.5	75_baseline	Baseline	75	6	100	7.577	4	Keratinocytes	-28.3411	1.03827
75_baseline-Cell_1144	MelanA	-0.451224	13062.6	28944.5	75_baseline	Baseline	75	6	100	7.577	4	Keratinocytes	-28.3411	1.03827
75_baseline-Cell_1144	PanCK	2.03794	13062.6	28944.5	75_baseline	Baseline	75	6	100	7.577	4	Keratinocytes	-28.3411	1.03827
75_baseline-Cell_1144	SOX10	-0.433322	13062.6	28944.5	75_baseline	Baseline	75	6	100	7.577	4	Keratinocytes	-28.3411	1.03827
75_baseline-Cell_1149	CD4	-0.416567	12823.3	28948.2	75_baseline	Baseline	75	6	100	63.82	9	CD8 T Cells	18.3184	20.8066
75_baseline-Cell_1149	CD68	-0.34061	12823.3	28948.2	75_baseline	Baseline	75	6	100	63.82	9	CD8 T Cells	18.3184	20.8066
75_baseline-Cell_1149	CD8	2.03961	12823.3	28948.2	75_baseline	Baseline	75	6	100	63.82	9	CD8 T Cells	18.3184	20.8066
75_baseline-Cell_1149	MelanA	-0.446014	12823.3	28948.2	75_baseline	Baseline	75	6	100	63.82	9	CD8 T Cells	18.3184	20.8066
75_baseline-Cell_1149	PanCK	-0.447676	12823.3	28948.2	75_baseline	Baseline	75	6	100	63.82	9	CD8 T Cells	18.3184	20.8066
75_baseline-Cell_1149	SOX10	-0.38874	12823.3	28948.2	75_baseline	Baseline	75	6	100	63.82	9	CD8 T Cells	18.3184	20.8066
75_baseline-Cell_115	CD4	-0.291697	13207.1	27735.5	75_baseline	Baseline	75	6	100	4.482	6	Keratinocytes	-19.5711	-20.484
75_baseline-Cell_115	CD68	-0.437545	13207.1	27735.5	75_baseline	Baseline	75	6	100	4.482	6	Keratinocytes	-19.5711	-20.484
75_baseline-Cell_115	CD8	-0.457551	13207.1	27735.5	75_baseline	Baseline	75	6	100	4.482	6	Keratinocytes	-19.5711	-20.484
75_baseline-Cell_115	MelanA	-0.453034	13207.1	27735.5	75_baseline	Baseline	75	6	100	4.482	6	Keratinocytes	-19.5711	-20.484
75_baseline-Cell_115	PanCK	2.03736	13207.1	27735.5	75_baseline	Baseline	75	6	100	4.482	6	Keratinocytes	-19.5711	-20.484
75_baseline-Cell_115	SOX10	-0.397534	13207.1	27735.5	75_baseline	Baseline	75	6	100	4.482	6	Keratinocytes	-19.5711	-20.484
75_baseline-Cell_1151	CD4	-0.454372	12976.9	28949.2	75_baseline	Baseline	75	6	100	10.781	5	Macrophages	31.156	-1.74686
75_baseline-Cell_1151	CD68	2.01251	12976.9	28949.2	75_baseline	Baseline	75	6	100	10.781	5	Macrophages	31.156	-1.74686
75_baseline-Cell_1151	CD8	-0.109112	12976.9	28949.2	75_baseline	Baseline	75	6	100	10.781	5	Macrophages	31.156	-1.74686
75_baseline-Cell_1151	MelanA	-0.573873	12976.9	28949.2	75_baseline	Baseline	75	6	100	10.781	5	Macrophages	31.156	-1.74686
75_baseline-Cell_1151	PanCK	-0.535439	12976.9	28949.2	75_baseline	Baseline	75	6	100	10.781	5	Macrophages	31.156	-1.74686
75_baseline-Cell_1151	SOX10	-0.339716	12976.9	28949.2	75_baseline	Baseline	75	6	100	10.781	5	Macrophages	31.156	-1.74686
75_baseline-Cell_1153	CD4	-0.435199	12961.9	28951	75_baseline	Baseline	75	6	100	79.317	9	CD8 T Cells	19.2213	23.0773
75_baseline-Cell_1153	CD68	-0.378971	12961.9	28951	75_baseline	Baseline	75	6	100	79.317	9	CD8 T Cells	19.2213	23.0773
75_baseline-Cell_1153	CD8	2.03973	12961.9	28951	75_baseline	Baseline	75	6	100	79.317	9	CD8 T Cells	19.2213	23.0773
75_baseline-Cell_1153	MelanA	-0.43366	12961.9	28951	75_baseline	Baseline	75	6	100	79.317	9	CD8 T Cells	19.2213	23.0773
75_baseline-Cell_1153	PanCK	-0.445186	12961.9	28951	75_baseline	Baseline	75	6	100	79.317	9	CD8 T Cells	19.2213	23.0773
75_baseline-Cell_1153	SOX10	-0.346719	12961.9	28951	75_baseline	Baseline	75	6	100	79.317	9	CD8 T Cells	19.2213	23.0773
75_baseline-Cell_1154	CD4	-0.323735	13058.1	28951	75_baseline	Baseline	75	6	100	7.654	4	Keratinocytes	-27.8371	1.58243
75_baseline-Cell_1154	CD68	-0.459045	13058.1	28951	75_baseline	Baseline	75	6	100	7.654	4	Keratinocytes	-27.8371	1.58243
75_baseline-Cell_1154	CD8	-0.434645	13058.1	28951	75_baseline	Baseline	75	6	100	7.654	4	Keratinocytes	-27.8371	1.58243
75_baseline-Cell_1154	MelanA	-0.425403	13058.1	28951	75_baseline	Baseline	75	6	100	7.654	4	Keratinocytes	-27.8371	1.58243
75_baseline-Cell_1154	PanCK	2.03902	13058.1	28951	75_baseline	Baseline	75	6	100	7.654	4	Keratinocytes	-27.8371	1.58243
75_baseline-Cell_1154	SOX10	-0.396196	13058.1	28951	75_baseline	Baseline	75	6	100	7.654	4	Keratinocytes	-27.8371	1.58243
75_baseline-Cell_1157	CD4	-0.444331	12952.9	28958.9	75_baseline	Baseline	75	6	100	24.874	9	CD8 T Cells	14.8187	11.4407
75_baseline-Cell_1157	CD68	-0.405054	12952.9	28958.9	75_baseline	Baseline	75	6	100	24.874	9	CD8 T Cells	14.8187	11.4407
75_baseline-Cell_1157	CD8	2.03967	12952.9	28958.9	75_baseline	Baseline	75	6	100	24.874	9	CD8 T Cells	14.8187	11.4407
75_baseline-Cell_1157	MelanA	-0.402405	12952.9	28958.9	75_baseline	Baseline	75	6	100	24.874	9	CD8 T Cells	14.8187	11.4407
75_baseline-Cell_1157	PanCK	-0.448477	12952.9	28958.9	75_baseline	Baseline	75	6	100	24.874	9	CD8 T Cells	14.8187	11.4407
75_baseline-Cell_1157	SOX10	-0.339401	12952.9	28958.9	75_baseline	Baseline	75	6	100	24.874	9	CD8 T Cells	14.8187	11.4407
75_baseline-Cell_1158	CD4	-0.226306	13069.3	28956	75_baseline	Baseline	75	6	100	6.884	4	Keratinocytes	-26.0197	-3.07214
75_baseline-Cell_1158	CD68	-0.45289	13069.3	28956	75_baseline	Baseline	75	6	100	6.884	4	Keratinocytes	-26.0197	-3.07214
75_baseline-Cell_1158	CD8	-0.465826	13069.3	28956	75_baseline	Baseline	75	6	100	6.884	4	Keratinocytes	-26.0197	-3.07214
75_baseline-Cell_1158	MelanA	-0.439537	13069.3	28956	75_baseline	Baseline	75	6	100	6.884	4	Keratinocytes	-26.0197	-3.07214
75_baseline-Cell_1158	PanCK	2.03286	13069.3	28956	75_baseline	Baseline	75	6	100	6.884	4	Keratinocytes	-26.0197	-3.07214
75_baseline-Cell_1158	SOX10	-0.4483	13069.3	28956	75_baseline	Baseline	75	6	100	6.884	4	Keratinocytes	-26.0197	-3.07214
75_baseline-Cell_1159	CD4	-0.436589	12969.2	28956.4	75_baseline	Baseline	75	6	100	73.669	9	CD8 T Cells	18.8811	22.4548
75_baseline-Cell_1159	CD68	-0.352062	12969.2	28956.4	75_baseline	Baseline	75	6	100	73.669	9	CD8 T Cells	18.8811	22.4548
75_baseline-Cell_1159	CD8	2.03937	12969.2	28956.4	75_baseline	Baseline	75	6	100	73.669	9	CD8 T Cells	18.8811	22.4548
75_baseline-Cell_1159	MelanA	-0.441624	12969.2	28956.4	75_baseline	Baseline	75	6	100	73.669	9	CD8 T Cells	18.8811	22.4548
75_baseline-Cell_1159	PanCK	-0.449682	12969.2	28956.4	75_baseline	Baseline	75	6	100	73.669	9	CD8 T Cells	18.8811	22.4548
75_baseline-Cell_1159	SOX10	-0.359411	12969.2	28956.4	75_baseline	Baseline	75	6	100	73.669	9	CD8 T Cells	18.8811	22.4548
75_baseline-Cell_116	CD4	-0.40751	13226.1	27739.5	75_baseline	Baseline	75	6	100	7.531	4	Keratinocytes	-12.5013	-3.00155
75_baseline-Cell_116	CD68	-0.54096	13226.1	27739.5	75_baseline	Baseline	75	6	100	7.531	4	Keratinocytes	-12.5013	-3.00155
75_baseline-Cell_116	CD8	-0.444411	13226.1	27739.5	75_baseline	Baseline	75	6	100	7.531	4	Keratinocytes	-12.5013	-3.00155
75_baseline-Cell_116	MelanA	-0.585443	13226.1	27739.5	75_baseline	Baseline	75	6	100	7.531	4	Keratinocytes	-12.5013	-3.00155
75_baseline-Cell_116	PanCK	2.00014	13226.1	27739.5	75_baseline	Baseline	75	6	100	7.531	4	Keratinocytes	-12.5013	-3.00155
75_baseline-Cell_116	SOX10	-0.0218204	13226.1	27739.5	75_baseline	Baseline	75	6	100	7.531	4	Keratinocytes	-12.5013	-3.00155
75_baseline-Cell_1161	CD4	-0.433567	12961.2	28957.7	75_baseline	Baseline	75	6	100	92.796	9	CD8 T Cells	19.9319	24.2733
75_baseline-Cell_1161	CD68	-0.361791	12961.2	28957.7	75_baseline	Baseline	75	6	100	92.796	9	CD8 T Cells	19.9319	24.2733
75_baseline-Cell_1161	CD8	2.03997	12961.2	28957.7	75_baseline	Baseline	75	6	100	92.796	9	CD8 T Cells	19.9319	24.2733
75_baseline-Cell_1161	MelanA	-0.434178	12961.2	28957.7	75_baseline	Baseline	75	6	100	92.796	9	CD8 T Cells	19.9319	24.2733
75_baseline-Cell_1161	PanCK	-0.442325	12961.2	28957.7	75_baseline	Baseline	75	6	100	92.796	9	CD8 T Cells	19.9319	24.2733
75_baseline-Cell_1161	SOX10	-0.368105	12961.2	28957.7	75_baseline	Baseline	75	6	100	92.796	9	CD8 T Cells	19.9319	24.2733
75_baseline-Cell_1162	CD4	-0.252997	13075.3	28961.9	75_baseline	Baseline	75	6	100	6.721	4	Keratinocytes	-25.8052	-5.99023
75_baseline-Cell_1162	CD68	-0.462087	13075.3	28961.9	75_baseline	Baseline	75	6	100	6.721	4	Keratinocytes	-25.8052	-5.99023
75_baseline-Cell_1162	CD8	-0.405979	13075.3	28961.9	75_baseline	Baseline	75	6	100	6.721	4	Keratinocytes	-25.8052	-5.99023
75_baseline-Cell_1162	MelanA	-0.446745	13075.3	28961.9	75_baseline	Baseline	75	6	100	6.721	4	Keratinocytes	-25.8052	-5.99023
75_baseline-Cell_1162	PanCK	2.03472	13075.3	28961.9	75_baseline	Baseline	75	6	100	6.721	4	Keratinocytes	-25.8052	-5.99023
75_baseline-Cell_1162	SOX10	-0.466908	13075.3	28961.9	75_baseline	Baseline	75	6	100	6.721	4	Keratinocytes	-25.8052	-5.99023
75_baseline-Cell_1163	CD4	-0.272819	13087	28964.9	75_baseline	Baseline	75	6	100	11.564	2	Keratinocytes	-19.4963	22.8115
75_baseline-Cell_1163	CD68	-0.443934	13087	28964.9	75_baseline	Baseline	75	6	100	11.564	2	Keratinocytes	-19.4963	22.8115
75_baseline-Cell_1163	CD8	-0.444681	13087	28964.9	75_baseline	Baseline	75	6	100	11.564	2	Keratinocytes	-19.4963	22.8115
75_baseline-Cell_1163	MelanA	-0.431978	13087	28964.9	75_baseline	Baseline	75	6	100	11.564	2	Keratinocytes	-19.4963	22.8115
75_baseline-Cell_1163	PanCK	2.0366	13087	28964.9	75_baseline	Baseline	75	6	100	11.564	2	Keratinocytes	-19.4963	22.8115
75_baseline-Cell_1163	SOX10	-0.443186	13087	28964.9	75_baseline	Baseline	75	6	100	11.564	2	Keratinocytes	-19.4963	22.8115
75_baseline-Cell_1164	CD4	-0.31382	13083.3	28964.9	75_baseline	Baseline	75	6	100	9.089	2	Keratinocytes	-25.2547	7.17638
75_baseline-Cell_1164	CD68	-0.46762	13083.3	28964.9	75_baseline	Baseline	75	6	100	9.089	2	Keratinocytes	-25.2547	7.17638
75_baseline-Cell_1164	CD8	-0.38078	13083.3	28964.9	75_baseline	Baseline	75	6	100	9.089	2	Keratinocytes	-25.2547	7.17638
75_baseline-Cell_1164	MelanA	-0.443904	13083.3	28964.9	75_baseline	Baseline	75	6	100	9.089	2	Keratinocytes	-25.2547	7.17638
75_baseline-Cell_1164	PanCK	2.03817	13083.3	28964.9	75_baseline	Baseline	75	6	100	9.089	2	Keratinocytes	-25.2547	7.17638
75_baseline-Cell_1164	SOX10	-0.432047	13083.3	28964.9	75_baseline	Baseline	75	6	100	9.089	2	Keratinocytes	-25.2547	7.17638
75_baseline-Cell_1166	CD4	-0.291276	13073	28968.7	75_baseline	Baseline	75	6	100	5.553	6	Keratinocytes	-25.1684	-13.0221
75_baseline-Cell_1166	CD68	-0.44729	13073	28968.7	75_baseline	Baseline	75	6	100	5.553	6	Keratinocytes	-25.1684	-13.0221
75_baseline-Cell_1166	CD8	-0.45229	13073	28968.7	75_baseline	Baseline	75	6	100	5.553	6	Keratinocytes	-25.1684	-13.0221
75_baseline-Cell_1166	MelanA	-0.400285	13073	28968.7	75_baseline	Baseline	75	6	100	5.553	6	Keratinocytes	-25.1684	-13.0221
75_baseline-Cell_1166	PanCK	2.03743	13073	28968.7	75_baseline	Baseline	75	6	100	5.553	6	Keratinocytes	-25.1684	-13.0221
75_baseline-Cell_1166	SOX10	-0.446289	13073	28968.7	75_baseline	Baseline	75	6	100	5.553	6	Keratinocytes	-25.1684	-13.0221
75_baseline-Cell_1168	CD4	-0.427492	12958.4	28970.9	75_baseline	Baseline	75	6	100	106.604	9	CD8 T Cells	20.4493	25.4591
75_baseline-Cell_1168	CD68	-0.387716	12958.4	28970.9	75_baseline	Baseline	75	6	100	106.604	9	CD8 T Cells	20.4493	25.4591
75_baseline-Cell_1168	CD8	2.04025	12958.4	28970.9	75_baseline	Baseline	75	6	100	106.604	9	CD8 T Cells	20.4493	25.4591
75_baseline-Cell_1168	MelanA	-0.433213	12958.4	28970.9	75_baseline	Baseline	75	6	100	106.604	9	CD8 T Cells	20.4493	25.4591
75_baseline-Cell_1168	PanCK	-0.435601	12958.4	28970.9	75_baseline	Baseline	75	6	100	106.604	9	CD8 T Cells	20.4493	25.4591
75_baseline-Cell_1168	SOX10	-0.356224	12958.4	28970.9	75_baseline	Baseline	75	6	100	106.604	9	CD8 T Cells	20.4493	25.4591
75_baseline-Cell_1171	CD4	-0.503927	13050.1	28971.4	75_baseline	Baseline	75	6	100	3.394	3	Keratinocytes	-1.02766	-15.6193
75_baseline-Cell_1171	CD68	-1.04175	13050.1	28971.4	75_baseline	Baseline	75	6	100	3.394	3	Keratinocytes	-1.02766	-15.6193
75_baseline-Cell_1171	CD8	-0.961569	13050.1	28971.4	75_baseline	Baseline	75	6	100	3.394	3	Keratinocytes	-1.02766	-15.6193
75_baseline-Cell_1171	MelanA	0.20796	13050.1	28971.4	75_baseline	Baseline	75	6	100	3.394	3	Keratinocytes	-1.02766	-15.6193
75_baseline-Cell_1171	PanCK	1.30708	13050.1	28971.4	75_baseline	Baseline	75	6	100	3.394	3	Keratinocytes	-1.02766	-15.6193
75_baseline-Cell_1171	SOX10	0.992209	13050.1	28971.4	75_baseline	Baseline	75	6	100	3.394	3	Keratinocytes	-1.02766	-15.6193
75_baseline-Cell_1172	CD4	-0.253598	12844.3	28971.4	75_baseline	Baseline	75	6	100	23.289	9	CD8 T Cells	17.7401	9.42466
75_baseline-Cell_1172	CD68	-0.373625	12844.3	28971.4	75_baseline	Baseline	75	6	100	23.289	9	CD8 T Cells	17.7401	9.42466
75_baseline-Cell_1172	CD8	2.0333	12844.3	28971.4	75_baseline	Baseline	75	6	100	23.289	9	CD8 T Cells	17.7401	9.42466
75_baseline-Cell_1172	MelanA	-0.482677	12844.3	28971.4	75_baseline	Baseline	75	6	100	23.289	9	CD8 T Cells	17.7401	9.42466
75_baseline-Cell_1172	PanCK	-0.496847	12844.3	28971.4	75_baseline	Baseline	75	6	100	23.289	9	CD8 T Cells	17.7401	9.42466
75_baseline-Cell_1172	SOX10	-0.426553	12844.3	28971.4	75_baseline	Baseline	75	6	100	23.289	9	CD8 T Cells	17.7401	9.42466
75_baseline-Cell_1173	CD4	-0.312346	13082.3	28971.9	75_baseline	Baseline	75	6	100	7.351	4	Keratinocytes	-22.168	-2.15388
75_baseline-Cell_1173	CD68	-0.483253	13082.3	28971.9	75_baseline	Baseline	75	6	100	7.351	4	Keratinocytes	-22.168	-2.15388
75_baseline-Cell_1173	CD8	-0.460888	13082.3	28971.9	75_baseline	Baseline	75	6	100	7.351	4	Keratinocytes	-22.168	-2.15388
75_baseline-Cell_1173	MelanA	-0.470594	13082.3	28971.9	75_baseline	Baseline	75	6	100	7.351	4	Keratinocytes	-22.168	-2.15388
75_baseline-Cell_1173	PanCK	2.03478	13082.3	28971.9	75_baseline	Baseline	75	6	100	7.351	4	Keratinocytes	-22.168	-2.15388
75_baseline-Cell_1173	SOX10	-0.307704	13082.3	28971.9	75_baseline	Baseline	75	6	100	7.351	4	Keratinocytes	-22.168	-2.15388
75_baseline-Cell_1174	CD4	-0.421545	13069.8	28973.9	75_baseline	Baseline	75	6	100	14.006	2	Keratinocytes	-16.3264	22.5957
75_baseline-Cell_1174	CD68	-0.521303	13069.8	28973.9	75_baseline	Baseline	75	6	100	14.006	2	Keratinocytes	-16.3264	22.5957
75_baseline-Cell_1174	CD8	-0.114279	13069.8	28973.9	75_baseline	Baseline	75	6	100	14.006	2	Keratinocytes	-16.3264	22.5957
75_baseline-Cell_1174	MelanA	-0.439073	13069.8	28973.9	75_baseline	Baseline	75	6	100	14.006	2	Keratinocytes	-16.3264	22.5957
75_baseline-Cell_1174	PanCK	2.01802	13069.8	28973.9	75_baseline	Baseline	75	6	100	14.006	2	Keratinocytes	-16.3264	22.5957
75_baseline-Cell_1174	SOX10	-0.521819	13069.8	28973.9	75_baseline	Baseline	75	6	100	14.006	2	Keratinocytes	-16.3264	22.5957
75_baseline-Cell_1175	CD4	-0.421911	12962.7	28976.2	75_baseline	Baseline	75	6	100	25.395	9	CD8 T Cells	15.2114	11.6791
75_baseline-Cell_1175	CD68	-0.360562	12962.7	28976.2	75_baseline	Baseline	75	6	100	25.395	9	CD8 T Cells	15.2114	11.6791
75_baseline-Cell_1175	CD8	2.04018	12962.7	28976.2	75_baseline	Baseline	75	6	100	25.395	9	CD8 T Cells	15.2114	11.6791
75_baseline-Cell_1175	MelanA	-0.435434	12962.7	28976.2	75_baseline	Baseline	75	6	100	25.395	9	CD8 T Cells	15.2114	11.6791
75_baseline-Cell_1175	PanCK	-0.442581	12962.7	28976.2	75_baseline	Baseline	75	6	100	25.395	9	CD8 T Cells	15.2114	11.6791
75_baseline-Cell_1175	SOX10	-0.379693	12962.7	28976.2	75_baseline	Baseline	75	6	100	25.395	9	CD8 T Cells	15.2114	11.6791
75_baseline-Cell_1176	CD4	-0.456571	12969.9	28976.4	75_baseline	Baseline	75	6	100	22.059	9	CD8 T Cells	14.3342	10.3115
75_baseline-Cell_1176	CD68	-0.390676	12969.9	28976.4	75_baseline	Baseline	75	6	100	22.059	9	CD8 T Cells	14.3342	10.3115
75_baseline-Cell_1176	CD8	2.03568	12969.9	28976.4	75_baseline	Baseline	75	6	100	22.059	9	CD8 T Cells	14.3342	10.3115
75_baseline-Cell_1176	MelanA	-0.452337	12969.9	28976.4	75_baseline	Baseline	75	6	100	22.059	9	CD8 T Cells	14.3342	10.3115
75_baseline-Cell_1176	PanCK	-0.466495	12969.9	28976.4	75_baseline	Baseline	75	6	100	22.059	9	CD8 T Cells	14.3342	10.3115
75_baseline-Cell_1176	SOX10	-0.269603	12969.9	28976.4	75_baseline	Baseline	75	6	100	22.059	9	CD8 T Cells	14.3342	10.3115
75_baseline-Cell_1177	CD4	-0.531988	13054.6	28975.9	75_baseline	Baseline	75	6	100	18.544	7	Melanocyte	8.55242	23.0415
75_baseline-Cell_1177	CD68	-0.762053	13054.6	28975.9	75_baseline	Baseline	75	6	100	18.544	7	Melanocyte	8.55242	23.0415
75_baseline-Cell_1177	CD8	-0.747043	13054.6	28975.9	75_baseline	Baseline	75	6	100	18.544	7	Melanocyte	8.55242	23.0415
75_baseline-Cell_1177	MelanA	1.80231	13054.6	28975.9	75_baseline	Baseline	75	6	100	18.544	7	Melanocyte	8.55242	23.0415
75_baseline-Cell_1177	PanCK	0.507575	13054.6	28975.9	75_baseline	Baseline	75	6	100	18.544	7	Melanocyte	8.55242	23.0415
75_baseline-Cell_1177	SOX10	-0.268797	13054.6	28975.9	75_baseline	Baseline	75	6	100	18.544	7	Melanocyte	8.55242	23.0415
75_baseline-Cell_1178	CD4	-0.402212	12956.4	28977.9	75_baseline	Baseline	75	6	100	13.548	9	CD8 T Cells	14.6236	5.5123
75_baseline-Cell_1178	CD68	-0.391124	12956.4	28977.9	75_baseline	Baseline	75	6	100	13.548	9	CD8 T Cells	14.6236	5.5123
75_baseline-Cell_1178	CD8	2.03693	12956.4	28977.9	75_baseline	Baseline	75	6	100	13.548	9	CD8 T Cells	14.6236	5.5123
75_baseline-Cell_1178	MelanA	-0.473523	12956.4	28977.9	75_baseline	Baseline	75	6	100	13.548	9	CD8 T Cells	14.6236	5.5123
75_baseline-Cell_1178	PanCK	-0.472871	12956.4	28977.9	75_baseline	Baseline	75	6	100	13.548	9	CD8 T Cells	14.6236	5.5123
75_baseline-Cell_1178	SOX10	-0.297202	12956.4	28977.9	75_baseline	Baseline	75	6	100	13.548	9	CD8 T Cells	14.6236	5.5123
75_baseline-Cell_118	CD4	-0.361319	13223.4	27742.5	75_baseline	Baseline	75	6	100	8.278	4	Keratinocytes	-22.081	-0.885667
75_baseline-Cell_118	CD68	-0.484693	13223.4	27742.5	75_baseline	Baseline	75	6	100	8.278	4	Keratinocytes	-22.081	-0.885667
75_baseline-Cell_118	CD8	-0.348528	13223.4	27742.5	75_baseline	Baseline	75	6	100	8.278	4	Keratinocytes	-22.081	-0.885667
75_baseline-Cell_118	MelanA	-0.490469	13223.4	27742.5	75_baseline	Baseline	75	6	100	8.278	4	Keratinocytes	-22.081	-0.885667
75_baseline-Cell_118	PanCK	2.03684	13223.4	27742.5	75_baseline	Baseline	75	6	100	8.278	4	Keratinocytes	-22.081	-0.885667
75_baseline-Cell_118	SOX10	-0.351829	13223.4	27742.5	75_baseline	Baseline	75	6	100	8.278	4	Keratinocytes	-22.081	-0.885667
75_baseline-Cell_1180	CD4	-0.43361	12973.4	28979.4	75_baseline	Baseline	75	6	100	67.053	9	CD8 T Cells	18.3457	21.6703
75_baseline-Cell_1180	CD68	-0.395599	12973.4	28979.4	75_baseline	Baseline	75	6	100	67.053	9	CD8 T Cells	18.3457	21.6703
75_baseline-Cell_1180	CD8	2.03948	12973.4	28979.4	75_baseline	Baseline	75	6	100	67.053	9	CD8 T Cells	18.3457	21.6703
75_baseline-Cell_1180	MelanA	-0.440679	12973.4	28979.4	75_baseline	Baseline	75	6	100	67.053	9	CD8 T Cells	18.3457	21.6703
75_baseline-Cell_1180	PanCK	-0.438134	12973.4	28979.4	75_baseline	Baseline	75	6	100	67.053	9	CD8 T Cells	18.3457	21.6703
75_baseline-Cell_1180	SOX10	-0.331453	12973.4	28979.4	75_baseline	Baseline	75	6	100	67.053	9	CD8 T Cells	18.3457	21.6703
75_baseline-Cell_1181	CD4	-0.346486	13073.3	28980.4	75_baseline	Baseline	75	6	100	8.897	4	Keratinocytes	-26.4733	7.11983
75_baseline-Cell_1181	CD68	-0.424254	13073.3	28980.4	75_baseline	Baseline	75	6	100	8.897	4	Keratinocytes	-26.4733	7.11983
75_baseline-Cell_1181	CD8	-0.429711	13073.3	28980.4	75_baseline	Baseline	75	6	100	8.897	4	Keratinocytes	-26.4733	7.11983
75_baseline-Cell_1181	MelanA	-0.440285	13073.3	28980.4	75_baseline	Baseline	75	6	100	8.897	4	Keratinocytes	-26.4733	7.11983
75_baseline-Cell_1181	PanCK	2.04009	13073.3	28980.4	75_baseline	Baseline	75	6	100	8.897	4	Keratinocytes	-26.4733	7.11983
75_baseline-Cell_1181	SOX10	-0.399355	13073.3	28980.4	75_baseline	Baseline	75	6	100	8.897	4	Keratinocytes	-26.4733	7.11983
75_baseline-Cell_1182	CD4	-0.359078	13059.1	28982.7	75_baseline	Baseline	75	6	100	7.882	4	Keratinocytes	-21.3394	2.87779
75_baseline-Cell_1182	CD68	-0.497266	13059.1	28982.7	75_baseline	Baseline	75	6	100	7.882	4	Keratinocytes	-21.3394	2.87779
75_baseline-Cell_1182	CD8	-0.50394	13059.1	28982.7	75_baseline	Baseline	75	6	100	7.882	4	Keratinocytes	-21.3394	2.87779
75_baseline-Cell_1182	MelanA	-0.244838	13059.1	28982.7	75_baseline	Baseline	75	6	100	7.882	4	Keratinocytes	-21.3394	2.87779
75_baseline-Cell_1182	PanCK	2.03172	13059.1	28982.7	75_baseline	Baseline	75	6	100	7.882	4	Keratinocytes	-21.3394	2.87779
75_baseline-Cell_1182	SOX10	-0.426602	13059.1	28982.7	75_baseline	Baseline	75	6	100	7.882	4	Keratinocytes	-21.3394	2.87779
75_baseline-Cell_1184	CD4	-0.315796	13082.3	28988.2	75_baseline	Baseline	75	6	100	9.329	2	Keratinocytes	-21.4152	7.63964
75_baseline-Cell_1184	CD68	-0.476147	13082.3	28988.2	75_baseline	Baseline	75	6	100	9.329	2	Keratinocytes	-21.4152	7.63964
75_baseline-Cell_1184	CD8	-0.448094	13082.3	28988.2	75_baseline	Baseline	75	6	100	9.329	2	Keratinocytes	-21.4152	7.63964
75_baseline-Cell_1184	MelanA	-0.44844	13082.3	28988.2	75_baseline	Baseline	75	6	100	9.329	2	Keratinocytes	-21.4152	7.63964
75_baseline-Cell_1184	PanCK	2.03717	13082.3	28988.2	75_baseline	Baseline	75	6	100	9.329	2	Keratinocytes	-21.4152	7.63964
75_baseline-Cell_1184	SOX10	-0.348697	13082.3	28988.2	75_baseline	Baseline	75	6	100	9.329	2	Keratinocytes	-21.4152	7.63964
75_baseline-Cell_1185	CD4	-0.564409	12965.7	28985.7	75_baseline	Baseline	75	6	100	15.06	5	Macrophages	22.6362	0.425662
75_baseline-Cell_1185	CD68	0.868574	12965.7	28985.7	75_baseline	Baseline	75	6	100	15.06	5	Macrophages	22.6362	0.425662
75_baseline-Cell_1185	CD8	1.61087	12965.7	28985.7	75_baseline	Baseline	75	6	100	15.06	5	Macrophages	22.6362	0.425662
75_baseline-Cell_1185	MelanA	-0.807814	12965.7	28985.7	75_baseline	Baseline	75	6	100	15.06	5	Macrophages	22.6362	0.425662
75_baseline-Cell_1185	PanCK	-0.736074	12965.7	28985.7	75_baseline	Baseline	75	6	100	15.06	5	Macrophages	22.6362	0.425662
75_baseline-Cell_1185	SOX10	-0.371148	12965.7	28985.7	75_baseline	Baseline	75	6	100	15.06	5	Macrophages	22.6362	0.425662
75_baseline-Cell_1187	CD4	-0.301076	13067.8	28987.9	75_baseline	Baseline	75	6	100	8.074	4	Keratinocytes	-28.4523	5.64659
75_baseline-Cell_1187	CD68	-0.436867	13067.8	28987.9	75_baseline	Baseline	75	6	100	8.074	4	Keratinocytes	-28.4523	5.64659
75_baseline-Cell_1187	CD8	-0.437888	13067.8	28987.9	75_baseline	Baseline	75	6	100	8.074	4	Keratinocytes	-28.4523	5.64659
75_baseline-Cell_1187	MelanA	-0.432102	13067.8	28987.9	75_baseline	Baseline	75	6	100	8.074	4	Keratinocytes	-28.4523	5.64659
75_baseline-Cell_1187	PanCK	2.03833	13067.8	28987.9	75_baseline	Baseline	75	6	100	8.074	4	Keratinocytes	-28.4523	5.64659
75_baseline-Cell_1187	SOX10	-0.4304	13067.8	28987.9	75_baseline	Baseline	75	6	100	8.074	4	Keratinocytes	-28.4523	5.64659
75_baseline-Cell_1188	CD4	1.64998	12951.2	28988.4	75_baseline	Baseline	75	6	100	7.058	11	CD4 T Cells	21.4825	8.09273
75_baseline-Cell_1188	CD68	0.703456	12951.2	28988.4	75_baseline	Baseline	75	6	100	7.058	11	CD4 T Cells	21.4825	8.09273
75_baseline-Cell_1188	CD8	-0.649507	12951.2	28988.4	75_baseline	Baseline	75	6	100	7.058	11	CD4 T Cells	21.4825	8.09273
75_baseline-Cell_1188	MelanA	-0.764982	12951.2	28988.4	75_baseline	Baseline	75	6	100	7.058	11	CD4 T Cells	21.4825	8.09273
75_baseline-Cell_1188	PanCK	-0.878638	12951.2	28988.4	75_baseline	Baseline	75	6	100	7.058	11	CD4 T Cells	21.4825	8.09273
75_baseline-Cell_1188	SOX10	-0.0603136	12951.2	28988.4	75_baseline	Baseline	75	6	100	7.058	11	CD4 T Cells	21.4825	8.09273
75_baseline-Cell_1189	CD4	-0.47718	12974.1	28988.7	75_baseline	Baseline	75	6	100	13.395	9	CD8 T Cells	15.5375	3.1959
75_baseline-Cell_1189	CD68	0.0865808	12974.1	28988.7	75_baseline	Baseline	75	6	100	13.395	9	CD8 T Cells	15.5375	3.1959
75_baseline-Cell_1189	CD8	1.97043	12974.1	28988.7	75_baseline	Baseline	75	6	100	13.395	9	CD8 T Cells	15.5375	3.1959
75_baseline-Cell_1189	MelanA	-0.636695	12974.1	28988.7	75_baseline	Baseline	75	6	100	13.395	9	CD8 T Cells	15.5375	3.1959
75_baseline-Cell_1189	PanCK	-0.598181	12974.1	28988.7	75_baseline	Baseline	75	6	100	13.395	9	CD8 T Cells	15.5375	3.1959
75_baseline-Cell_1189	SOX10	-0.344958	12974.1	28988.7	75_baseline	Baseline	75	6	100	13.395	9	CD8 T Cells	15.5375	3.1959
75_baseline-Cell_119	CD4	-0.317632	13214.1	27741.8	75_baseline	Baseline	75	6	100	7.314	4	Keratinocytes	-21.6448	-2.06206
75_baseline-Cell_119	CD68	-0.472843	13214.1	27741.8	75_baseline	Baseline	75	6	100	7.314	4	Keratinocytes	-21.6448	-2.06206
75_baseline-Cell_119	CD8	-0.495319	13214.1	27741.8	75_baseline	Baseline	75	6	100	7.314	4	Keratinocytes	-21.6448	-2.06206
75_baseline-Cell_119	MelanA	-0.468178	13214.1	27741.8	75_baseline	Baseline	75	6	100	7.314	4	Keratinocytes	-21.6448	-2.06206
75_baseline-Cell_119	PanCK	2.03301	13214.1	27741.8	75_baseline	Baseline	75	6	100	7.314	4	Keratinocytes	-21.6448	-2.06206
75_baseline-Cell_119	SOX10	-0.279041	13214.1	27741.8	75_baseline	Baseline	75	6	100	7.314	4	Keratinocytes	-21.6448	-2.06206
75_baseline-Cell_1190	CD4	-0.285627	13091.8	28991.7	75_baseline	Baseline	75	6	100	5.599	6	Keratinocytes	-22.9916	-13.7373
75_baseline-Cell_1190	CD68	-0.463495	13091.8	28991.7	75_baseline	Baseline	75	6	100	5.599	6	Keratinocytes	-22.9916	-13.7373
75_baseline-Cell_1190	CD8	-0.418104	13091.8	28991.7	75_baseline	Baseline	75	6	100	5.599	6	Keratinocytes	-22.9916	-13.7373
75_baseline-Cell_1190	MelanA	-0.441855	13091.8	28991.7	75_baseline	Baseline	75	6	100	5.599	6	Keratinocytes	-22.9916	-13.7373
75_baseline-Cell_1190	PanCK	2.03721	13091.8	28991.7	75_baseline	Baseline	75	6	100	5.599	6	Keratinocytes	-22.9916	-13.7373
75_baseline-Cell_1190	SOX10	-0.428133	13091.8	28991.7	75_baseline	Baseline	75	6	100	5.599	6	Keratinocytes	-22.9916	-13.7373
75_baseline-Cell_1191	CD4	-0.322652	13053.6	28993.2	75_baseline	Baseline	75	6	100	11.396	2	Keratinocytes	-19.9375	22.9833
75_baseline-Cell_1191	CD68	-0.448736	13053.6	28993.2	75_baseline	Baseline	75	6	100	11.396	2	Keratinocytes	-19.9375	22.9833
75_baseline-Cell_1191	CD8	-0.442358	13053.6	28993.2	75_baseline	Baseline	75	6	100	11.396	2	Keratinocytes	-19.9375	22.9833
75_baseline-Cell_1191	MelanA	-0.425187	13053.6	28993.2	75_baseline	Baseline	75	6	100	11.396	2	Keratinocytes	-19.9375	22.9833
75_baseline-Cell_1191	PanCK	2.0391	13053.6	28993.2	75_baseline	Baseline	75	6	100	11.396	2	Keratinocytes	-19.9375	22.9833
75_baseline-Cell_1191	SOX10	-0.400167	13053.6	28993.2	75_baseline	Baseline	75	6	100	11.396	2	Keratinocytes	-19.9375	22.9833
75_baseline-Cell_1193	CD4	-0.511391	12976.9	28995.7	75_baseline	Baseline	75	6	100	19.817	5	Macrophages	22.375	3.00871
75_baseline-Cell_1193	CD68	0.527868	12976.9	28995.7	75_baseline	Baseline	75	6	100	19.817	5	Macrophages	22.375	3.00871
75_baseline-Cell_1193	CD8	1.81453	12976.9	28995.7	75_baseline	Baseline	75	6	100	19.817	5	Macrophages	22.375	3.00871
75_baseline-Cell_1193	MelanA	-0.686163	12976.9	28995.7	75_baseline	Baseline	75	6	100	19.817	5	Macrophages	22.375	3.00871
75_baseline-Cell_1193	PanCK	-0.715916	12976.9	28995.7	75_baseline	Baseline	75	6	100	19.817	5	Macrophages	22.375	3.00871
75_baseline-Cell_1193	SOX10	-0.428925	12976.9	28995.7	75_baseline	Baseline	75	6	100	19.817	5	Macrophages	22.375	3.00871
75_baseline-Cell_1194	CD4	-0.491373	13071.3	28997.9	75_baseline	Baseline	75	6	100	11.36	4	Keratinocytes	-20.8542	5.5112
75_baseline-Cell_1194	CD68	-0.62709	13071.3	28997.9	75_baseline	Baseline	75	6	100	11.36	4	Keratinocytes	-20.8542	5.5112
75_baseline-Cell_1194	CD8	0.458647	13071.3	28997.9	75_baseline	Baseline	75	6	100	11.36	4	Keratinocytes	-20.8542	5.5112
75_baseline-Cell_1194	MelanA	-0.579084	13071.3	28997.9	75_baseline	Baseline	75	6	100	11.36	4	Keratinocytes	-20.8542	5.5112
75_baseline-Cell_1194	PanCK	1.8548	13071.3	28997.9	75_baseline	Baseline	75	6	100	11.36	4	Keratinocytes	-20.8542	5.5112
75_baseline-Cell_1194	SOX10	-0.6159	13071.3	28997.9	75_baseline	Baseline	75	6	100	11.36	4	Keratinocytes	-20.8542	5.5112
75_baseline-Cell_1195	CD4	-0.531856	13067	28997.9	75_baseline	Baseline	75	6	100	13.967	2	Keratinocytes	-19.9133	10.3872
75_baseline-Cell_1195	CD68	-0.624645	13067	28997.9	75_baseline	Baseline	75	6	100	13.967	2	Keratinocytes	-19.9133	10.3872
75_baseline-Cell_1195	CD8	0.749502	13067	28997.9	75_baseline	Baseline	75	6	100	13.967	2	Keratinocytes	-19.9133	10.3872
75_baseline-Cell_1195	MelanA	-0.614715	13067	28997.9	75_baseline	Baseline	75	6	100	13.967	2	Keratinocytes	-19.9133	10.3872
75_baseline-Cell_1195	PanCK	1.70781	13067	28997.9	75_baseline	Baseline	75	6	100	13.967	2	Keratinocytes	-19.9133	10.3872
75_baseline-Cell_1195	SOX10	-0.686091	13067	28997.9	75_baseline	Baseline	75	6	100	13.967	2	Keratinocytes	-19.9133	10.3872
75_baseline-Cell_1196	CD4	-0.325826	13060.6	28998.4	75_baseline	Baseline	75	6	100	10.515	2	Keratinocytes	-23.0037	19.2333
75_baseline-Cell_1196	CD68	-0.44475	13060.6	28998.4	75_baseline	Baseline	75	6	100	10.515	2	Keratinocytes	-23.0037	19.2333
75_baseline-Cell_1196	CD8	-0.429614	13060.6	28998.4	75_baseline	Baseline	75	6	100	10.515	2	Keratinocytes	-23.0037	19.2333
75_baseline-Cell_1196	MelanA	-0.426371	13060.6	28998.4	75_baseline	Baseline	75	6	100	10.515	2	Keratinocytes	-23.0037	19.2333
75_baseline-Cell_1196	PanCK	2.03942	13060.6	28998.4	75_baseline	Baseline	75	6	100	10.515	2	Keratinocytes	-23.0037	19.2333
75_baseline-Cell_1196	SOX10	-0.412857	13060.6	28998.4	75_baseline	Baseline	75	6	100	10.515	2	Keratinocytes	-23.0037	19.2333
75_baseline-Cell_1197	CD4	-0.440024	12957.2	28999.7	75_baseline	Baseline	75	6	100	22.755	9	CD8 T Cells	14.997	10.6977
75_baseline-Cell_1197	CD68	-0.345113	12957.2	28999.7	75_baseline	Baseline	75	6	100	22.755	9	CD8 T Cells	14.997	10.6977
75_baseline-Cell_1197	CD8	2.03927	12957.2	28999.7	75_baseline	Baseline	75	6	100	22.755	9	CD8 T Cells	14.997	10.6977
75_baseline-Cell_1197	MelanA	-0.452762	12957.2	28999.7	75_baseline	Baseline	75	6	100	22.755	9	CD8 T Cells	14.997	10.6977
75_baseline-Cell_1197	PanCK	-0.436403	12957.2	28999.7	75_baseline	Baseline	75	6	100	22.755	9	CD8 T Cells	14.997	10.6977
75_baseline-Cell_1197	SOX10	-0.36497	12957.2	28999.7	75_baseline	Baseline	75	6	100	22.755	9	CD8 T Cells	14.997	10.6977
75_baseline-Cell_1198	CD4	-0.446325	12980.1	29002.4	75_baseline	Baseline	75	6	100	52.208	9	CD8 T Cells	17.0548	18.9377
75_baseline-Cell_1198	CD68	-0.283423	12980.1	29002.4	75_baseline	Baseline	75	6	100	52.208	9	CD8 T Cells	17.0548	18.9377
75_baseline-Cell_1198	CD8	2.03658	12980.1	29002.4	75_baseline	Baseline	75	6	100	52.208	9	CD8 T Cells	17.0548	18.9377
75_baseline-Cell_1198	MelanA	-0.450165	12980.1	29002.4	75_baseline	Baseline	75	6	100	52.208	9	CD8 T Cells	17.0548	18.9377
75_baseline-Cell_1198	PanCK	-0.468375	12980.1	29002.4	75_baseline	Baseline	75	6	100	52.208	9	CD8 T Cells	17.0548	18.9377
75_baseline-Cell_1198	SOX10	-0.388295	12980.1	29002.4	75_baseline	Baseline	75	6	100	52.208	9	CD8 T Cells	17.0548	18.9377
75_baseline-Cell_1200	CD4	-0.299142	13086	29002.6	75_baseline	Baseline	75	6	100	7.012	4	Keratinocytes	-24.5884	-4.08044
75_baseline-Cell_1200	CD68	-0.480514	13086	29002.6	75_baseline	Baseline	75	6	100	7.012	4	Keratinocytes	-24.5884	-4.08044
75_baseline-Cell_1200	CD8	-0.451786	13086	29002.6	75_baseline	Baseline	75	6	100	7.012	4	Keratinocytes	-24.5884	-4.08044
75_baseline-Cell_1200	MelanA	-0.417912	13086	29002.6	75_baseline	Baseline	75	6	100	7.012	4	Keratinocytes	-24.5884	-4.08044
75_baseline-Cell_1200	PanCK	2.03725	13086	29002.6	75_baseline	Baseline	75	6	100	7.012	4	Keratinocytes	-24.5884	-4.08044
75_baseline-Cell_1200	SOX10	-0.387898	13086	29002.6	75_baseline	Baseline	75	6	100	7.012	4	Keratinocytes	-24.5884	-4.08044
75_baseline-Cell_1201	CD4	-0.331505	13051.8	29002.9	75_baseline	Baseline	75	6	100	10.595	2	Keratinocytes	-20.6196	19.8109
75_baseline-Cell_1201	CD68	-0.451972	13051.8	29002.9	75_baseline	Baseline	75	6	100	10.595	2	Keratinocytes	-20.6196	19.8109
75_baseline-Cell_1201	CD8	-0.458368	13051.8	29002.9	75_baseline	Baseline	75	6	100	10.595	2	Keratinocytes	-20.6196	19.8109
75_baseline-Cell_1201	MelanA	-0.326975	13051.8	29002.9	75_baseline	Baseline	75	6	100	10.595	2	Keratinocytes	-20.6196	19.8109
75_baseline-Cell_1201	PanCK	2.03705	13051.8	29002.9	75_baseline	Baseline	75	6	100	10.595	2	Keratinocytes	-20.6196	19.8109
75_baseline-Cell_1201	SOX10	-0.46823	13051.8	29002.9	75_baseline	Baseline	75	6	100	10.595	2	Keratinocytes	-20.6196	19.8109
75_baseline-Cell_1202	CD4	-0.35645	13064.5	29006.4	75_baseline	Baseline	75	6	100	11.382	2	Keratinocytes	-17.6718	20.0548
75_baseline-Cell_1202	CD68	-0.470734	13064.5	29006.4	75_baseline	Baseline	75	6	100	11.382	2	Keratinocytes	-17.6718	20.0548
75_baseline-Cell_1202	CD8	-0.448243	13064.5	29006.4	75_baseline	Baseline	75	6	100	11.382	2	Keratinocytes	-17.6718	20.0548
75_baseline-Cell_1202	MelanA	-0.267272	13064.5	29006.4	75_baseline	Baseline	75	6	100	11.382	2	Keratinocytes	-17.6718	20.0548
75_baseline-Cell_1202	PanCK	2.03409	13064.5	29006.4	75_baseline	Baseline	75	6	100	11.382	2	Keratinocytes	-17.6718	20.0548
75_baseline-Cell_1202	SOX10	-0.491394	13064.5	29006.4	75_baseline	Baseline	75	6	100	11.382	2	Keratinocytes	-17.6718	20.0548
75_baseline-Cell_1205	CD4	-0.370417	13048.1	29009.1	75_baseline	Baseline	75	5	83.3333	7.634	4	Keratinocytes	-10.4017	0.167519
75_baseline-Cell_1205	CD68	-0.550301	13048.1	29009.1	75_baseline	Baseline	75	5	83.3333	7.634	4	Keratinocytes	-10.4017	0.167519
75_baseline-Cell_1205	CD8	-0.556866	13048.1	29009.1	75_baseline	Baseline	75	5	83.3333	7.634	4	Keratinocytes	-10.4017	0.167519
75_baseline-Cell_1205	MelanA	-0.0325337	13048.1	29009.1	75_baseline	Baseline	75	5	83.3333	7.634	4	Keratinocytes	-10.4017	0.167519
75_baseline-Cell_1205	PanCK	2.00177	13048.1	29009.1	75_baseline	Baseline	75	5	83.3333	7.634	4	Keratinocytes	-10.4017	0.167519
75_baseline-Cell_1205	SOX10	-0.491652	13048.1	29009.1	75_baseline	Baseline	75	5	83.3333	7.634	4	Keratinocytes	-10.4017	0.167519
75_baseline-Cell_1207	CD4	-0.682882	13073.5	29012.4	75_baseline	Baseline	75	6	100	26.887	7	Melanocyte	12.1528	26.6017
75_baseline-Cell_1207	CD68	-0.868754	13073.5	29012.4	75_baseline	Baseline	75	6	100	26.887	7	Melanocyte	12.1528	26.6017
75_baseline-Cell_1207	CD8	-0.867964	13073.5	29012.4	75_baseline	Baseline	75	6	100	26.887	7	Melanocyte	12.1528	26.6017
75_baseline-Cell_1207	MelanA	1.147	13073.5	29012.4	75_baseline	Baseline	75	6	100	26.887	7	Melanocyte	12.1528	26.6017
75_baseline-Cell_1207	PanCK	-0.0346	13073.5	29012.4	75_baseline	Baseline	75	6	100	26.887	7	Melanocyte	12.1528	26.6017
75_baseline-Cell_1207	SOX10	1.3072	13073.5	29012.4	75_baseline	Baseline	75	6	100	26.887	7	Melanocyte	12.1528	26.6017
75_baseline-Cell_1208	CD4	-0.429904	13056.6	29010.6	75_baseline	Baseline	75	6	100	11.693	7	Melanocyte	-5.88661	14.5057
75_baseline-Cell_1208	CD68	-0.601185	13056.6	29010.6	75_baseline	Baseline	75	6	100	11.693	7	Melanocyte	-5.88661	14.5057
75_baseline-Cell_1208	CD8	-0.57503	13056.6	29010.6	75_baseline	Baseline	75	6	100	11.693	7	Melanocyte	-5.88661	14.5057
75_baseline-Cell_1208	MelanA	0.0498108	13056.6	29010.6	75_baseline	Baseline	75	6	100	11.693	7	Melanocyte	-5.88661	14.5057
75_baseline-Cell_1208	PanCK	1.9843	13056.6	29010.6	75_baseline	Baseline	75	6	100	11.693	7	Melanocyte	-5.88661	14.5057
75_baseline-Cell_1208	SOX10	-0.42799	13056.6	29010.6	75_baseline	Baseline	75	6	100	11.693	7	Melanocyte	-5.88661	14.5057
75_baseline-Cell_1209	CD4	-0.198748	13099.3	29013.4	75_baseline	Baseline	75	6	100	5.322	6	Keratinocytes	-17.2287	-13.1075
75_baseline-Cell_1209	CD68	-0.513583	13099.3	29013.4	75_baseline	Baseline	75	6	100	5.322	6	Keratinocytes	-17.2287	-13.1075
75_baseline-Cell_1209	CD8	-0.529994	13099.3	29013.4	75_baseline	Baseline	75	6	100	5.322	6	Keratinocytes	-17.2287	-13.1075
75_baseline-Cell_1209	MelanA	-0.482586	13099.3	29013.4	75_baseline	Baseline	75	6	100	5.322	6	Keratinocytes	-17.2287	-13.1075
75_baseline-Cell_1209	PanCK	2.02334	13099.3	29013.4	75_baseline	Baseline	75	6	100	5.322	6	Keratinocytes	-17.2287	-13.1075
75_baseline-Cell_1209	SOX10	-0.298425	13099.3	29013.4	75_baseline	Baseline	75	6	100	5.322	6	Keratinocytes	-17.2287	-13.1075
75_baseline-Cell_1210	CD4	-0.2742	13091	29014.1	75_baseline	Baseline	75	6	100	5.445	6	Keratinocytes	-24.9251	-13.921
75_baseline-Cell_1210	CD68	-0.447783	13091	29014.1	75_baseline	Baseline	75	6	100	5.445	6	Keratinocytes	-24.9251	-13.921
75_baseline-Cell_1210	CD8	-0.439079	13091	29014.1	75_baseline	Baseline	75	6	100	5.445	6	Keratinocytes	-24.9251	-13.921
75_baseline-Cell_1210	MelanA	-0.427814	13091	29014.1	75_baseline	Baseline	75	6	100	5.445	6	Keratinocytes	-24.9251	-13.921
75_baseline-Cell_1210	PanCK	2.03666	13091	29014.1	75_baseline	Baseline	75	6	100	5.445	6	Keratinocytes	-24.9251	-13.921
75_baseline-Cell_1210	SOX10	-0.447783	13091	29014.1	75_baseline	Baseline	75	6	100	5.445	6	Keratinocytes	-24.9251	-13.921
75_baseline-Cell_1211	CD4	0.821864	12943.2	29018.1	75_baseline	Baseline	75	6	100	4	11	CD4 T Cells	20.1184	-1.75457
75_baseline-Cell_1211	CD68	1.48515	12943.2	29018.1	75_baseline	Baseline	75	6	100	4	11	CD4 T Cells	20.1184	-1.75457
75_baseline-Cell_1211	CD8	-1.20351	12943.2	29018.1	75_baseline	Baseline	75	6	100	4	11	CD4 T Cells	20.1184	-1.75457
75_baseline-Cell_1211	MelanA	-0.346775	12943.2	29018.1	75_baseline	Baseline	75	6	100	4	11	CD4 T Cells	20.1184	-1.75457
75_baseline-Cell_1211	PanCK	-0.741586	12943.2	29018.1	75_baseline	Baseline	75	6	100	4	11	CD4 T Cells	20.1184	-1.75457
75_baseline-Cell_1211	SOX10	-0.0151344	12943.2	29018.1	75_baseline	Baseline	75	6	100	4	11	CD4 T Cells	20.1184	-1.75457
75_baseline-Cell_1212	CD4	-0.691199	13046.1	29017.9	75_baseline	Baseline	75	6	100	26.876	7	Melanocyte	11.4027	26.3023
75_baseline-Cell_1212	CD68	-0.916955	13046.1	29017.9	75_baseline	Baseline	75	6	100	26.876	7	Melanocyte	11.4027	26.3023
75_baseline-Cell_1212	CD8	-0.909395	13046.1	29017.9	75_baseline	Baseline	75	6	100	26.876	7	Melanocyte	11.4027	26.3023
75_baseline-Cell_1212	MelanA	1.36938	13046.1	29017.9	75_baseline	Baseline	75	6	100	26.876	7	Melanocyte	11.4027	26.3023
75_baseline-Cell_1212	PanCK	0.174025	13046.1	29017.9	75_baseline	Baseline	75	6	100	26.876	7	Melanocyte	11.4027	26.3023
75_baseline-Cell_1212	SOX10	0.974146	13046.1	29017.9	75_baseline	Baseline	75	6	100	26.876	7	Melanocyte	11.4027	26.3023
75_baseline-Cell_1213	CD4	-0.335652	13085	29018.4	75_baseline	Baseline	75	6	100	5.874	6	Keratinocytes	-23.5342	-11.8542
75_baseline-Cell_1213	CD68	-0.464523	13085	29018.4	75_baseline	Baseline	75	6	100	5.874	6	Keratinocytes	-23.5342	-11.8542
75_baseline-Cell_1213	CD8	-0.463053	13085	29018.4	75_baseline	Baseline	75	6	100	5.874	6	Keratinocytes	-23.5342	-11.8542
75_baseline-Cell_1213	MelanA	-0.431693	13085	29018.4	75_baseline	Baseline	75	6	100	5.874	6	Keratinocytes	-23.5342	-11.8542
75_baseline-Cell_1213	PanCK	2.03792	13085	29018.4	75_baseline	Baseline	75	6	100	5.874	6	Keratinocytes	-23.5342	-11.8542
75_baseline-Cell_1213	SOX10	-0.343002	13085	29018.4	75_baseline	Baseline	75	6	100	5.874	6	Keratinocytes	-23.5342	-11.8542
75_baseline-Cell_1215	CD4	-0.557335	12957.4	29023.1	75_baseline	Baseline	75	6	100	7.886	3	Keratinocytes	0.815269	-14.3796
75_baseline-Cell_1215	CD68	-0.625456	12957.4	29023.1	75_baseline	Baseline	75	6	100	7.886	3	Keratinocytes	0.815269	-14.3796
75_baseline-Cell_1215	CD8	1.82758	12957.4	29023.1	75_baseline	Baseline	75	6	100	7.886	3	Keratinocytes	0.815269	-14.3796
75_baseline-Cell_1215	MelanA	-0.686833	12957.4	29023.1	75_baseline	Baseline	75	6	100	7.886	3	Keratinocytes	0.815269	-14.3796
75_baseline-Cell_1215	PanCK	0.513719	12957.4	29023.1	75_baseline	Baseline	75	6	100	7.886	3	Keratinocytes	0.815269	-14.3796
75_baseline-Cell_1215	SOX10	-0.471678	12957.4	29023.1	75_baseline	Baseline	75	6	100	7.886	3	Keratinocytes	0.815269	-14.3796
75_baseline-Cell_1217	CD4	-0.382203	12991.1	29026.1	75_baseline	Baseline	75	4	66.6667	11.96	5	Macrophages	32.1126	1.8925
75_baseline-Cell_1217	CD68	2.03422	12991.1	29026.1	75_baseline	Baseline	75	4	66.6667	11.96	5	Macrophages	32.1126	1.8925
75_baseline-Cell_1217	CD8	-0.488266	12991.1	29026.1	75_baseline	Baseline	75	4	66.6667	11.96	5	Macrophages	32.1126	1.8925
75_baseline-Cell_1217	MelanA	-0.488266	12991.1	29026.1	75_baseline	Baseline	75	4	66.6667	11.96	5	Macrophages	32.1126	1.8925
75_baseline-Cell_1217	PanCK	-0.411597	12991.1	29026.1	75_baseline	Baseline	75	4	66.6667	11.96	5	Macrophages	32.1126	1.8925
75_baseline-Cell_1217	SOX10	-0.263892	12991.1	29026.1	75_baseline	Baseline	75	4	66.6667	11.96	5	Macrophages	32.1126	1.8925
75_baseline-Cell_1219	CD4	-0.24637	13088.3	29026.6	75_baseline	Baseline	75	5	83.3333	3.443	3	Keratinocytes	-10.9396	-25.0005
75_baseline-Cell_1219	CD68	-0.499096	13088.3	29026.6	75_baseline	Baseline	75	5	83.3333	3.443	3	Keratinocytes	-10.9396	-25.0005
75_baseline-Cell_1219	CD8	-0.50885	13088.3	29026.6	75_baseline	Baseline	75	5	83.3333	3.443	3	Keratinocytes	-10.9396	-25.0005
75_baseline-Cell_1219	MelanA	-0.413967	13088.3	29026.6	75_baseline	Baseline	75	5	83.3333	3.443	3	Keratinocytes	-10.9396	-25.0005
75_baseline-Cell_1219	PanCK	2.03171	13088.3	29026.6	75_baseline	Baseline	75	5	83.3333	3.443	3	Keratinocytes	-10.9396	-25.0005
75_baseline-Cell_1219	SOX10	-0.363422	13088.3	29026.6	75_baseline	Baseline	75	5	83.3333	3.443	3	Keratinocytes	-10.9396	-25.0005
75_baseline-Cell_1220	CD4	-0.324235	13103.8	29029.4	75_baseline	Baseline	75	6	100	8.923	2	Keratinocytes	-25.392	8.26569
75_baseline-Cell_1220	CD68	-0.462932	13103.8	29029.4	75_baseline	Baseline	75	6	100	8.923	2	Keratinocytes	-25.392	8.26569
75_baseline-Cell_1220	CD8	-0.456959	13103.8	29029.4	75_baseline	Baseline	75	6	100	8.923	2	Keratinocytes	-25.392	8.26569
75_baseline-Cell_1220	MelanA	-0.428092	13103.8	29029.4	75_baseline	Baseline	75	6	100	8.923	2	Keratinocytes	-25.392	8.26569
75_baseline-Cell_1220	PanCK	2.03826	13103.8	29029.4	75_baseline	Baseline	75	6	100	8.923	2	Keratinocytes	-25.392	8.26569
75_baseline-Cell_1220	SOX10	-0.366043	13103.8	29029.4	75_baseline	Baseline	75	6	100	8.923	2	Keratinocytes	-25.392	8.26569
75_baseline-Cell_1222	CD4	-0.269266	12804.6	29032.9	75_baseline	Baseline	75	6	100	12.014	5	Macrophages	26.8864	1.94931
75_baseline-Cell_1222	CD68	1.94771	12804.6	29032.9	75_baseline	Baseline	75	6	100	12.014	5	Macrophages	26.8864	1.94931
75_baseline-Cell_1222	CD8	-0.627834	12804.6	29032.9	75_baseline	Baseline	75	6	100	12.014	5	Macrophages	26.8864	1.94931
75_baseline-Cell_1222	MelanA	-0.614972	12804.6	29032.9	75_baseline	Baseline	75	6	100	12.014	5	Macrophages	26.8864	1.94931
75_baseline-Cell_1222	PanCK	-0.582974	12804.6	29032.9	75_baseline	Baseline	75	6	100	12.014	5	Macrophages	26.8864	1.94931
75_baseline-Cell_1222	SOX10	0.147338	12804.6	29032.9	75_baseline	Baseline	75	6	100	12.014	5	Macrophages	26.8864	1.94931
75_baseline-Cell_1224	CD4	0.904239	12821.1	29033.9	75_baseline	Baseline	75	6	100	3.504	11	CD4 T Cells	19.6083	-1.65769
75_baseline-Cell_1224	CD68	0.92	12821.1	29033.9	75_baseline	Baseline	75	6	100	3.504	11	CD4 T Cells	19.6083	-1.65769
75_baseline-Cell_1224	CD8	-1.05396	12821.1	29033.9	75_baseline	Baseline	75	6	100	3.504	11	CD4 T Cells	19.6083	-1.65769
75_baseline-Cell_1224	MelanA	-1.1367	12821.1	29033.9	75_baseline	Baseline	75	6	100	3.504	11	CD4 T Cells	19.6083	-1.65769
75_baseline-Cell_1224	PanCK	-0.474775	12821.1	29033.9	75_baseline	Baseline	75	6	100	3.504	11	CD4 T Cells	19.6083	-1.65769
75_baseline-Cell_1224	SOX10	0.841199	12821.1	29033.9	75_baseline	Baseline	75	6	100	3.504	11	CD4 T Cells	19.6083	-1.65769
75_baseline-Cell_1227	CD4	1.78992	12806.8	29047.3	75_baseline	Baseline	75	6	100	2.806	11	CD4 T Cells	19.709	0.497348
75_baseline-Cell_1227	CD68	0.00317221	12806.8	29047.3	75_baseline	Baseline	75	6	100	2.806	11	CD4 T Cells	19.709	0.497348
75_baseline-Cell_1227	CD8	-0.570204	12806.8	29047.3	75_baseline	Baseline	75	6	100	2.806	11	CD4 T Cells	19.709	0.497348
75_baseline-Cell_1227	MelanA	-0.717712	12806.8	29047.3	75_baseline	Baseline	75	6	100	2.806	11	CD4 T Cells	19.709	0.497348
75_baseline-Cell_1227	PanCK	-0.896148	12806.8	29047.3	75_baseline	Baseline	75	6	100	2.806	11	CD4 T Cells	19.709	0.497348
75_baseline-Cell_1227	SOX10	0.390974	12806.8	29047.3	75_baseline	Baseline	75	6	100	2.806	11	CD4 T Cells	19.709	0.497348
75_baseline-Cell_123	CD4	-0.294766	13221.9	27748	75_baseline	Baseline	75	6	100	8.218	4	Keratinocytes	-27.5087	4.02684
75_baseline-Cell_123	CD68	-0.440066	13221.9	27748	75_baseline	Baseline	75	6	100	8.218	4	Keratinocytes	-27.5087	4.02684
75_baseline-Cell_123	CD8	-0.420788	13221.9	27748	75_baseline	Baseline	75	6	100	8.218	4	Keratinocytes	-27.5087	4.02684
75_baseline-Cell_123	MelanA	-0.450419	13221.9	27748	75_baseline	Baseline	75	6	100	8.218	4	Keratinocytes	-27.5087	4.02684
75_baseline-Cell_123	PanCK	2.03789	13221.9	27748	75_baseline	Baseline	75	6	100	8.218	4	Keratinocytes	-27.5087	4.02684
75_baseline-Cell_123	SOX10	-0.431855	13221.9	27748	75_baseline	Baseline	75	6	100	8.218	4	Keratinocytes	-27.5087	4.02684
75_baseline-Cell_1231	CD4	1.85326	12962.7	29092.8	75_baseline	Baseline	75	6	100	4.691	11	CD4 T Cells	20.7528	6.01846
75_baseline-Cell_1231	CD68	-0.745117	12962.7	29092.8	75_baseline	Baseline	75	6	100	4.691	11	CD4 T Cells	20.7528	6.01846
75_baseline-Cell_1231	CD8	-0.774566	12962.7	29092.8	75_baseline	Baseline	75	6	100	4.691	11	CD4 T Cells	20.7528	6.01846
75_baseline-Cell_1231	MelanA	-0.144795	12962.7	29092.8	75_baseline	Baseline	75	6	100	4.691	11	CD4 T Cells	20.7528	6.01846
75_baseline-Cell_1231	PanCK	-0.525376	12962.7	29092.8	75_baseline	Baseline	75	6	100	4.691	11	CD4 T Cells	20.7528	6.01846
75_baseline-Cell_1231	SOX10	0.336596	12962.7	29092.8	75_baseline	Baseline	75	6	100	4.691	11	CD4 T Cells	20.7528	6.01846
75_baseline-Cell_1232	CD4	-0.245146	13060.3	29121.3	75_baseline	Baseline	75	6	100	4.245	3	Keratinocytes	-15.1142	-19.963
75_baseline-Cell_1232	CD68	-0.47739	13060.3	29121.3	75_baseline	Baseline	75	6	100	4.245	3	Keratinocytes	-15.1142	-19.963
75_baseline-Cell_1232	CD8	-0.476693	13060.3	29121.3	75_baseline	Baseline	75	6	100	4.245	3	Keratinocytes	-15.1142	-19.963
75_baseline-Cell_1232	MelanA	-0.363012	13060.3	29121.3	75_baseline	Baseline	75	6	100	4.245	3	Keratinocytes	-15.1142	-19.963
75_baseline-Cell_1232	PanCK	2.03266	13060.3	29121.3	75_baseline	Baseline	75	6	100	4.245	3	Keratinocytes	-15.1142	-19.963
75_baseline-Cell_1232	SOX10	-0.470416	13060.3	29121.3	75_baseline	Baseline	75	6	100	4.245	3	Keratinocytes	-15.1142	-19.963
75_baseline-Cell_1233	CD4	-0.331164	13014.9	29135	75_baseline	Baseline	75	6	100	12.912	5	Macrophages	24.3983	3.16222
75_baseline-Cell_1233	CD68	1.85713	13014.9	29135	75_baseline	Baseline	75	6	100	12.912	5	Macrophages	24.3983	3.16222
75_baseline-Cell_1233	CD8	-0.642481	13014.9	29135	75_baseline	Baseline	75	6	100	12.912	5	Macrophages	24.3983	3.16222
75_baseline-Cell_1233	MelanA	-0.596549	13014.9	29135	75_baseline	Baseline	75	6	100	12.912	5	Macrophages	24.3983	3.16222
75_baseline-Cell_1233	PanCK	-0.705425	13014.9	29135	75_baseline	Baseline	75	6	100	12.912	5	Macrophages	24.3983	3.16222
75_baseline-Cell_1233	SOX10	0.418491	13014.9	29135	75_baseline	Baseline	75	6	100	12.912	5	Macrophages	24.3983	3.16222
75_baseline-Cell_1234	CD4	-0.257555	13064.1	29138.7	75_baseline	Baseline	75	6	100	8.268	4	Keratinocytes	-22.9914	3.79612
75_baseline-Cell_1234	CD68	-0.482318	13064.1	29138.7	75_baseline	Baseline	75	6	100	8.268	4	Keratinocytes	-22.9914	3.79612
75_baseline-Cell_1234	CD8	-0.481212	13064.1	29138.7	75_baseline	Baseline	75	6	100	8.268	4	Keratinocytes	-22.9914	3.79612
75_baseline-Cell_1234	MelanA	-0.467948	13064.1	29138.7	75_baseline	Baseline	75	6	100	8.268	4	Keratinocytes	-22.9914	3.79612
75_baseline-Cell_1234	PanCK	2.03281	13064.1	29138.7	75_baseline	Baseline	75	6	100	8.268	4	Keratinocytes	-22.9914	3.79612
75_baseline-Cell_1234	SOX10	-0.343776	13064.1	29138.7	75_baseline	Baseline	75	6	100	8.268	4	Keratinocytes	-22.9914	3.79612
75_baseline-Cell_1236	CD4	-0.358543	12940.7	29197.9	75_baseline	Baseline	75	5	83.3333	8.467	5	Macrophages	31.4086	-3.73867
75_baseline-Cell_1236	CD68	2.03618	12940.7	29197.9	75_baseline	Baseline	75	5	83.3333	8.467	5	Macrophages	31.4086	-3.73867
75_baseline-Cell_1236	CD8	-0.473232	12940.7	29197.9	75_baseline	Baseline	75	5	83.3333	8.467	5	Macrophages	31.4086	-3.73867
75_baseline-Cell_1236	MelanA	-0.463843	12940.7	29197.9	75_baseline	Baseline	75	5	83.3333	8.467	5	Macrophages	31.4086	-3.73867
75_baseline-Cell_1236	PanCK	-0.448081	12940.7	29197.9	75_baseline	Baseline	75	5	83.3333	8.467	5	Macrophages	31.4086	-3.73867
75_baseline-Cell_1236	SOX10	-0.29248	12940.7	29197.9	75_baseline	Baseline	75	5	83.3333	8.467	5	Macrophages	31.4086	-3.73867
75_baseline-Cell_1239	CD4	-0.209136	13074.8	29217.9	75_baseline	Baseline	75	6	100	5.102	6	Keratinocytes	-20.2517	-15.4447
75_baseline-Cell_1239	CD68	-0.431612	13074.8	29217.9	75_baseline	Baseline	75	6	100	5.102	6	Keratinocytes	-20.2517	-15.4447
75_baseline-Cell_1239	CD8	-0.489291	13074.8	29217.9	75_baseline	Baseline	75	6	100	5.102	6	Keratinocytes	-20.2517	-15.4447
75_baseline-Cell_1239	MelanA	-0.443972	13074.8	29217.9	75_baseline	Baseline	75	6	100	5.102	6	Keratinocytes	-20.2517	-15.4447
75_baseline-Cell_1239	PanCK	2.03093	13074.8	29217.9	75_baseline	Baseline	75	6	100	5.102	6	Keratinocytes	-20.2517	-15.4447
75_baseline-Cell_1239	SOX10	-0.45692	13074.8	29217.9	75_baseline	Baseline	75	6	100	5.102	6	Keratinocytes	-20.2517	-15.4447
75_baseline-Cell_1241	CD4	-0.354147	13012.1	29242.9	75_baseline	Baseline	75	4	66.6667	9.806	5	Macrophages	30.7038	-1.5944
75_baseline-Cell_1241	CD68	2.02653	13012.1	29242.9	75_baseline	Baseline	75	4	66.6667	9.806	5	Macrophages	30.7038	-1.5944
75_baseline-Cell_1241	CD8	-0.521279	13012.1	29242.9	75_baseline	Baseline	75	4	66.6667	9.806	5	Macrophages	30.7038	-1.5944
75_baseline-Cell_1241	MelanA	-0.521279	13012.1	29242.9	75_baseline	Baseline	75	4	66.6667	9.806	5	Macrophages	30.7038	-1.5944
75_baseline-Cell_1241	PanCK	-0.428782	13012.1	29242.9	75_baseline	Baseline	75	4	66.6667	9.806	5	Macrophages	30.7038	-1.5944
75_baseline-Cell_1241	SOX10	-0.201048	13012.1	29242.9	75_baseline	Baseline	75	4	66.6667	9.806	5	Macrophages	30.7038	-1.5944
75_baseline-Cell_1242	CD4	1.13892	12962.4	29254.6	75_baseline	Baseline	75	6	100	3.384	11	CD4 T Cells	19.9506	-0.3435
75_baseline-Cell_1242	CD68	1.36059	12962.4	29254.6	75_baseline	Baseline	75	6	100	3.384	11	CD4 T Cells	19.9506	-0.3435
75_baseline-Cell_1242	CD8	-0.733803	12962.4	29254.6	75_baseline	Baseline	75	6	100	3.384	11	CD4 T Cells	19.9506	-0.3435
75_baseline-Cell_1242	MelanA	-0.773933	12962.4	29254.6	75_baseline	Baseline	75	6	100	3.384	11	CD4 T Cells	19.9506	-0.3435
75_baseline-Cell_1242	PanCK	-0.82935	12962.4	29254.6	75_baseline	Baseline	75	6	100	3.384	11	CD4 T Cells	19.9506	-0.3435
75_baseline-Cell_1242	SOX10	-0.16243	12962.4	29254.6	75_baseline	Baseline	75	6	100	3.384	11	CD4 T Cells	19.9506	-0.3435
75_baseline-Cell_1248	CD4	0.0195634	13075.5	29370.2	75_baseline	Baseline	75	6	100	2.851	12	Keratinocytes	-4.91895	-24.412
75_baseline-Cell_1248	CD68	-0.493205	13075.5	29370.2	75_baseline	Baseline	75	6	100	2.851	12	Keratinocytes	-4.91895	-24.412
75_baseline-Cell_1248	CD8	-0.524094	13075.5	29370.2	75_baseline	Baseline	75	6	100	2.851	12	Keratinocytes	-4.91895	-24.412
75_baseline-Cell_1248	MelanA	-0.566104	13075.5	29370.2	75_baseline	Baseline	75	6	100	2.851	12	Keratinocytes	-4.91895	-24.412
75_baseline-Cell_1248	PanCK	1.99403	13075.5	29370.2	75_baseline	Baseline	75	6	100	2.851	12	Keratinocytes	-4.91895	-24.412
75_baseline-Cell_1248	SOX10	-0.43019	13075.5	29370.2	75_baseline	Baseline	75	6	100	2.851	12	Keratinocytes	-4.91895	-24.412
75_baseline-Cell_125	CD4	-0.326235	13211.1	27754.8	75_baseline	Baseline	75	6	100	5.685	6	Keratinocytes	-23.3926	-12.843
75_baseline-Cell_125	CD68	-0.458348	13211.1	27754.8	75_baseline	Baseline	75	6	100	5.685	6	Keratinocytes	-23.3926	-12.843
75_baseline-Cell_125	CD8	-0.451768	13211.1	27754.8	75_baseline	Baseline	75	6	100	5.685	6	Keratinocytes	-23.3926	-12.843
75_baseline-Cell_125	MelanA	-0.466953	13211.1	27754.8	75_baseline	Baseline	75	6	100	5.685	6	Keratinocytes	-23.3926	-12.843
75_baseline-Cell_125	PanCK	2.03713	13211.1	27754.8	75_baseline	Baseline	75	6	100	5.685	6	Keratinocytes	-23.3926	-12.843
75_baseline-Cell_125	SOX10	-0.333827	13211.1	27754.8	75_baseline	Baseline	75	6	100	5.685	6	Keratinocytes	-23.3926	-12.843
75_baseline-Cell_1250	CD4	-0.509112	13084.5	29461.6	75_baseline	Baseline	75	6	100	12.322	7	Melanocyte	5.75004	13.9662
75_baseline-Cell_1250	CD68	-0.64263	13084.5	29461.6	75_baseline	Baseline	75	6	100	12.322	7	Melanocyte	5.75004	13.9662
75_baseline-Cell_1250	CD8	-0.656545	13084.5	29461.6	75_baseline	Baseline	75	6	100	12.322	7	Melanocyte	5.75004	13.9662
75_baseline-Cell_1250	MelanA	1.95749	13084.5	29461.6	75_baseline	Baseline	75	6	100	12.322	7	Melanocyte	5.75004	13.9662
75_baseline-Cell_1250	PanCK	0.089564	13084.5	29461.6	75_baseline	Baseline	75	6	100	12.322	7	Melanocyte	5.75004	13.9662
75_baseline-Cell_1250	SOX10	-0.238764	13084.5	29461.6	75_baseline	Baseline	75	6	100	12.322	7	Melanocyte	5.75004	13.9662
75_baseline-Cell_1252	CD4	-0.306842	13129.5	29470.1	75_baseline	Baseline	75	6	100	6.441	6	Keratinocytes	-25.4137	-7.4407
75_baseline-Cell_1252	CD68	-0.4471	13129.5	29470.1	75_baseline	Baseline	75	6	100	6.441	6	Keratinocytes	-25.4137	-7.4407
75_baseline-Cell_1252	CD8	-0.474089	13129.5	29470.1	75_baseline	Baseline	75	6	100	6.441	6	Keratinocytes	-25.4137	-7.4407
75_baseline-Cell_1252	MelanA	-0.444887	13129.5	29470.1	75_baseline	Baseline	75	6	100	6.441	6	Keratinocytes	-25.4137	-7.4407
75_baseline-Cell_1252	PanCK	2.03728	13129.5	29470.1	75_baseline	Baseline	75	6	100	6.441	6	Keratinocytes	-25.4137	-7.4407
75_baseline-Cell_1252	SOX10	-0.364361	13129.5	29470.1	75_baseline	Baseline	75	6	100	6.441	6	Keratinocytes	-25.4137	-7.4407
75_baseline-Cell_1253	CD4	-0.356048	13074	29480.4	75_baseline	Baseline	75	4	66.6667	3.59	6	Keratinocytes	-15.6978	-26.6207
75_baseline-Cell_1253	CD68	-0.460464	13074	29480.4	75_baseline	Baseline	75	4	66.6667	3.59	6	Keratinocytes	-15.6978	-26.6207
75_baseline-Cell_1253	CD8	-0.462785	13074	29480.4	75_baseline	Baseline	75	4	66.6667	3.59	6	Keratinocytes	-15.6978	-26.6207
75_baseline-Cell_1253	MelanA	-0.294171	13074	29480.4	75_baseline	Baseline	75	4	66.6667	3.59	6	Keratinocytes	-15.6978	-26.6207
75_baseline-Cell_1253	PanCK	2.03625	13074	29480.4	75_baseline	Baseline	75	4	66.6667	3.59	6	Keratinocytes	-15.6978	-26.6207
75_baseline-Cell_1253	SOX10	-0.462785	13074	29480.4	75_baseline	Baseline	75	4	66.6667	3.59	6	Keratinocytes	-15.6978	-26.6207
75_baseline-Cell_1255	CD4	-0.269218	13167.9	29523.8	75_baseline	Baseline	75	6	100	6.795	6	Keratinocytes	-21.5967	-8.33659
75_baseline-Cell_1255	CD68	-0.493607	13167.9	29523.8	75_baseline	Baseline	75	6	100	6.795	6	Keratinocytes	-21.5967	-8.33659
75_baseline-Cell_1255	CD8	-0.379232	13167.9	29523.8	75_baseline	Baseline	75	6	100	6.795	6	Keratinocytes	-21.5967	-8.33659
75_baseline-Cell_1255	MelanA	-0.519293	13167.9	29523.8	75_baseline	Baseline	75	6	100	6.795	6	Keratinocytes	-21.5967	-8.33659
75_baseline-Cell_1255	PanCK	2.03283	13167.9	29523.8	75_baseline	Baseline	75	6	100	6.795	6	Keratinocytes	-21.5967	-8.33659
75_baseline-Cell_1255	SOX10	-0.371478	13167.9	29523.8	75_baseline	Baseline	75	6	100	6.795	6	Keratinocytes	-21.5967	-8.33659
75_baseline-Cell_1257	CD4	-0.299474	13149.5	29540.1	75_baseline	Baseline	75	6	100	3.218	12	Keratinocytes	-13.2175	-29.2151
75_baseline-Cell_1257	CD68	-0.43729	13149.5	29540.1	75_baseline	Baseline	75	6	100	3.218	12	Keratinocytes	-13.2175	-29.2151
75_baseline-Cell_1257	CD8	-0.449501	13149.5	29540.1	75_baseline	Baseline	75	6	100	3.218	12	Keratinocytes	-13.2175	-29.2151
75_baseline-Cell_1257	MelanA	-0.420717	13149.5	29540.1	75_baseline	Baseline	75	6	100	3.218	12	Keratinocytes	-13.2175	-29.2151
75_baseline-Cell_1257	PanCK	2.03817	13149.5	29540.1	75_baseline	Baseline	75	6	100	3.218	12	Keratinocytes	-13.2175	-29.2151
75_baseline-Cell_1257	SOX10	-0.431184	13149.5	29540.1	75_baseline	Baseline	75	6	100	3.218	12	Keratinocytes	-13.2175	-29.2151
75_baseline-Cell_1258	CD4	-0.231223	13161.2	29547.3	75_baseline	Baseline	75	6	100	4.866	6	Keratinocytes	-20.4399	-17.2728
75_baseline-Cell_1258	CD68	-0.455238	13161.2	29547.3	75_baseline	Baseline	75	6	100	4.866	6	Keratinocytes	-20.4399	-17.2728
75_baseline-Cell_1258	CD8	-0.416201	13161.2	29547.3	75_baseline	Baseline	75	6	100	4.866	6	Keratinocytes	-20.4399	-17.2728
75_baseline-Cell_1258	MelanA	-0.450434	13161.2	29547.3	75_baseline	Baseline	75	6	100	4.866	6	Keratinocytes	-20.4399	-17.2728
75_baseline-Cell_1258	PanCK	2.03296	13161.2	29547.3	75_baseline	Baseline	75	6	100	4.866	6	Keratinocytes	-20.4399	-17.2728
75_baseline-Cell_1258	SOX10	-0.479862	13161.2	29547.3	75_baseline	Baseline	75	6	100	4.866	6	Keratinocytes	-20.4399	-17.2728
75_baseline-Cell_1259	CD4	-0.260936	13141.5	29560.5	75_baseline	Baseline	75	6	100	6.518	4	Keratinocytes	-26.0674	-6.68115
75_baseline-Cell_1259	CD68	-0.446281	13141.5	29560.5	75_baseline	Baseline	75	6	100	6.518	4	Keratinocytes	-26.0674	-6.68115
75_baseline-Cell_1259	CD8	-0.465905	13141.5	29560.5	75_baseline	Baseline	75	6	100	6.518	4	Keratinocytes	-26.0674	-6.68115
75_baseline-Cell_1259	MelanA	-0.438867	13141.5	29560.5	75_baseline	Baseline	75	6	100	6.518	4	Keratinocytes	-26.0674	-6.68115
75_baseline-Cell_1259	PanCK	2.03559	13141.5	29560.5	75_baseline	Baseline	75	6	100	6.518	4	Keratinocytes	-26.0674	-6.68115
75_baseline-Cell_1259	SOX10	-0.423603	13141.5	29560.5	75_baseline	Baseline	75	6	100	6.518	4	Keratinocytes	-26.0674	-6.68115
75_baseline-Cell_126	CD4	-0.302354	13216.6	27754.3	75_baseline	Baseline	75	6	100	10.137	2	Keratinocytes	-23.7305	15.8702
75_baseline-Cell_126	CD68	-0.440632	13216.6	27754.3	75_baseline	Baseline	75	6	100	10.137	2	Keratinocytes	-23.7305	15.8702
75_baseline-Cell_126	CD8	-0.441811	13216.6	27754.3	75_baseline	Baseline	75	6	100	10.137	2	Keratinocytes	-23.7305	15.8702
75_baseline-Cell_126	MelanA	-0.433851	13216.6	27754.3	75_baseline	Baseline	75	6	100	10.137	2	Keratinocytes	-23.7305	15.8702
75_baseline-Cell_126	PanCK	2.03835	13216.6	27754.3	75_baseline	Baseline	75	6	100	10.137	2	Keratinocytes	-23.7305	15.8702
75_baseline-Cell_126	SOX10	-0.419699	13216.6	27754.3	75_baseline	Baseline	75	6	100	10.137	2	Keratinocytes	-23.7305	15.8702
75_baseline-Cell_1262	CD4	-0.0932452	13205.6	29673.9	75_baseline	Baseline	75	6	100	3.123	12	Keratinocytes	-9.69768	-28.4518
75_baseline-Cell_1262	CD68	-0.464314	13205.6	29673.9	75_baseline	Baseline	75	6	100	3.123	12	Keratinocytes	-9.69768	-28.4518
75_baseline-Cell_1262	CD8	-0.48631	13205.6	29673.9	75_baseline	Baseline	75	6	100	3.123	12	Keratinocytes	-9.69768	-28.4518
75_baseline-Cell_1262	MelanA	-0.487266	13205.6	29673.9	75_baseline	Baseline	75	6	100	3.123	12	Keratinocytes	-9.69768	-28.4518
75_baseline-Cell_1262	PanCK	2.01649	13205.6	29673.9	75_baseline	Baseline	75	6	100	3.123	12	Keratinocytes	-9.69768	-28.4518
75_baseline-Cell_1262	SOX10	-0.485353	13205.6	29673.9	75_baseline	Baseline	75	6	100	3.123	12	Keratinocytes	-9.69768	-28.4518
75_baseline-Cell_1264	CD4	1.97221	12951.7	29037.1	75_baseline	Baseline	75	6	100	10.582	11	CD4 T Cells	23.4864	15.0035
75_baseline-Cell_1264	CD68	-0.578422	12951.7	29037.1	75_baseline	Baseline	75	6	100	10.582	11	CD4 T Cells	23.4864	15.0035
75_baseline-Cell_1264	CD8	-0.257527	12951.7	29037.1	75_baseline	Baseline	75	6	100	10.582	11	CD4 T Cells	23.4864	15.0035
75_baseline-Cell_1264	MelanA	-0.427212	12951.7	29037.1	75_baseline	Baseline	75	6	100	10.582	11	CD4 T Cells	23.4864	15.0035
75_baseline-Cell_1264	PanCK	-0.725743	12951.7	29037.1	75_baseline	Baseline	75	6	100	10.582	11	CD4 T Cells	23.4864	15.0035
75_baseline-Cell_1264	SOX10	0.0166931	12951.7	29037.1	75_baseline	Baseline	75	6	100	10.582	11	CD4 T Cells	23.4864	15.0035
75_baseline-Cell_1266	CD4	1.17781	12819.1	29038.6	75_baseline	Baseline	75	6	100	5.912	11	CD4 T Cells	21.1714	5.09521
75_baseline-Cell_1266	CD68	0.978855	12819.1	29038.6	75_baseline	Baseline	75	6	100	5.912	11	CD4 T Cells	21.1714	5.09521
75_baseline-Cell_1266	CD8	-0.957074	12819.1	29038.6	75_baseline	Baseline	75	6	100	5.912	11	CD4 T Cells	21.1714	5.09521
75_baseline-Cell_1266	MelanA	-0.887829	12819.1	29038.6	75_baseline	Baseline	75	6	100	5.912	11	CD4 T Cells	21.1714	5.09521
75_baseline-Cell_1266	PanCK	-0.827362	12819.1	29038.6	75_baseline	Baseline	75	6	100	5.912	11	CD4 T Cells	21.1714	5.09521
75_baseline-Cell_1266	SOX10	0.515598	12819.1	29038.6	75_baseline	Baseline	75	6	100	5.912	11	CD4 T Cells	21.1714	5.09521
75_baseline-Cell_127	CD4	-0.310205	13239.9	27757	75_baseline	Baseline	75	6	100	7.777	4	Keratinocytes	-19.7211	-1.25943
75_baseline-Cell_127	CD68	-0.49327	13239.9	27757	75_baseline	Baseline	75	6	100	7.777	4	Keratinocytes	-19.7211	-1.25943
75_baseline-Cell_127	CD8	-0.422198	13239.9	27757	75_baseline	Baseline	75	6	100	7.777	4	Keratinocytes	-19.7211	-1.25943
75_baseline-Cell_127	MelanA	-0.524283	13239.9	27757	75_baseline	Baseline	75	6	100	7.777	4	Keratinocytes	-19.7211	-1.25943
75_baseline-Cell_127	PanCK	2.03173	13239.9	27757	75_baseline	Baseline	75	6	100	7.777	4	Keratinocytes	-19.7211	-1.25943
75_baseline-Cell_127	SOX10	-0.281776	13239.9	27757	75_baseline	Baseline	75	6	100	7.777	4	Keratinocytes	-19.7211	-1.25943
75_baseline-Cell_1270	CD4	-0.312166	13088	29041.1	75_baseline	Baseline	75	6	100	3.506	3	Keratinocytes	-5.23617	-20.7312
75_baseline-Cell_1270	CD68	-0.565168	13088	29041.1	75_baseline	Baseline	75	6	100	3.506	3	Keratinocytes	-5.23617	-20.7312
75_baseline-Cell_1270	CD8	-0.564187	13088	29041.1	75_baseline	Baseline	75	6	100	3.506	3	Keratinocytes	-5.23617	-20.7312
75_baseline-Cell_1270	MelanA	-0.543594	13088	29041.1	75_baseline	Baseline	75	6	100	3.506	3	Keratinocytes	-5.23617	-20.7312
75_baseline-Cell_1270	PanCK	1.99231	13088	29041.1	75_baseline	Baseline	75	6	100	3.506	3	Keratinocytes	-5.23617	-20.7312
75_baseline-Cell_1270	SOX10	-0.00719126	13088	29041.1	75_baseline	Baseline	75	6	100	3.506	3	Keratinocytes	-5.23617	-20.7312
75_baseline-Cell_1271	CD4	0.856383	12945.4	29041.1	75_baseline	Baseline	75	6	100	4.05	11	CD4 T Cells	19.4764	-1.48489
75_baseline-Cell_1271	CD68	0.992282	12945.4	29041.1	75_baseline	Baseline	75	6	100	4.05	11	CD4 T Cells	19.4764	-1.48489
75_baseline-Cell_1271	CD8	-0.416327	12945.4	29041.1	75_baseline	Baseline	75	6	100	4.05	11	CD4 T Cells	19.4764	-1.48489
75_baseline-Cell_1271	MelanA	-1.13034	12945.4	29041.1	75_baseline	Baseline	75	6	100	4.05	11	CD4 T Cells	19.4764	-1.48489
75_baseline-Cell_1271	PanCK	-1.09582	12945.4	29041.1	75_baseline	Baseline	75	6	100	4.05	11	CD4 T Cells	19.4764	-1.48489
75_baseline-Cell_1271	SOX10	0.793826	12945.4	29041.1	75_baseline	Baseline	75	6	100	4.05	11	CD4 T Cells	19.4764	-1.48489
75_baseline-Cell_1272	CD4	1.77471	12954.9	29042.4	75_baseline	Baseline	75	6	100	6.817	11	CD4 T Cells	21.5027	8.35355
75_baseline-Cell_1272	CD68	-0.0122801	12954.9	29042.4	75_baseline	Baseline	75	6	100	6.817	11	CD4 T Cells	21.5027	8.35355
75_baseline-Cell_1272	CD8	-0.552295	12954.9	29042.4	75_baseline	Baseline	75	6	100	6.817	11	CD4 T Cells	21.5027	8.35355
75_baseline-Cell_1272	MelanA	-0.777068	12954.9	29042.4	75_baseline	Baseline	75	6	100	6.817	11	CD4 T Cells	21.5027	8.35355
75_baseline-Cell_1272	PanCK	-0.867537	12954.9	29042.4	75_baseline	Baseline	75	6	100	6.817	11	CD4 T Cells	21.5027	8.35355
75_baseline-Cell_1272	SOX10	0.434468	12954.9	29042.4	75_baseline	Baseline	75	6	100	6.817	11	CD4 T Cells	21.5027	8.35355
75_baseline-Cell_1276	CD4	-0.464331	12834.6	29046.6	75_baseline	Baseline	75	6	100	35.494	9	CD8 T Cells	15.6439	14.8817
75_baseline-Cell_1276	CD68	-0.254763	12834.6	29046.6	75_baseline	Baseline	75	6	100	35.494	9	CD8 T Cells	15.6439	14.8817
75_baseline-Cell_1276	CD8	2.03233	12834.6	29046.6	75_baseline	Baseline	75	6	100	35.494	9	CD8 T Cells	15.6439	14.8817
75_baseline-Cell_1276	MelanA	-0.482573	12834.6	29046.6	75_baseline	Baseline	75	6	100	35.494	9	CD8 T Cells	15.6439	14.8817
75_baseline-Cell_1276	PanCK	-0.490294	12834.6	29046.6	75_baseline	Baseline	75	6	100	35.494	9	CD8 T Cells	15.6439	14.8817
75_baseline-Cell_1276	SOX10	-0.340372	12834.6	29046.6	75_baseline	Baseline	75	6	100	35.494	9	CD8 T Cells	15.6439	14.8817
75_baseline-Cell_1277	CD4	-0.327296	13050.1	29046.1	75_baseline	Baseline	75	6	100	9.413	2	Keratinocytes	-25.5591	13.168
75_baseline-Cell_1277	CD68	-0.459614	13050.1	29046.1	75_baseline	Baseline	75	6	100	9.413	2	Keratinocytes	-25.5591	13.168
75_baseline-Cell_1277	CD8	-0.455414	13050.1	29046.1	75_baseline	Baseline	75	6	100	9.413	2	Keratinocytes	-25.5591	13.168
75_baseline-Cell_1277	MelanA	-0.369602	13050.1	29046.1	75_baseline	Baseline	75	6	100	9.413	2	Keratinocytes	-25.5591	13.168
75_baseline-Cell_1277	PanCK	2.03854	13050.1	29046.1	75_baseline	Baseline	75	6	100	9.413	2	Keratinocytes	-25.5591	13.168
75_baseline-Cell_1277	SOX10	-0.42661	13050.1	29046.1	75_baseline	Baseline	75	6	100	9.413	2	Keratinocytes	-25.5591	13.168
75_baseline-Cell_1278	CD4	-0.299662	13103.3	29046.6	75_baseline	Baseline	75	6	100	5.744	6	Keratinocytes	-19.8202	-12.8754
75_baseline-Cell_1278	CD68	-0.470792	13103.3	29046.6	75_baseline	Baseline	75	6	100	5.744	6	Keratinocytes	-19.8202	-12.8754
75_baseline-Cell_1278	CD8	-0.431344	13103.3	29046.6	75_baseline	Baseline	75	6	100	5.744	6	Keratinocytes	-19.8202	-12.8754
75_baseline-Cell_1278	MelanA	-0.491906	13103.3	29046.6	75_baseline	Baseline	75	6	100	5.744	6	Keratinocytes	-19.8202	-12.8754
75_baseline-Cell_1278	PanCK	2.03559	13103.3	29046.6	75_baseline	Baseline	75	6	100	5.744	6	Keratinocytes	-19.8202	-12.8754
75_baseline-Cell_1278	SOX10	-0.341889	13103.3	29046.6	75_baseline	Baseline	75	6	100	5.744	6	Keratinocytes	-19.8202	-12.8754
75_baseline-Cell_1283	CD4	-0.457674	12822.1	29049.8	75_baseline	Baseline	75	6	100	11.558	5	Macrophages	24.8699	-1.41787
75_baseline-Cell_1283	CD68	1.83731	12822.1	29049.8	75_baseline	Baseline	75	6	100	11.558	5	Macrophages	24.8699	-1.41787
75_baseline-Cell_1283	CD8	0.195596	12822.1	29049.8	75_baseline	Baseline	75	6	100	11.558	5	Macrophages	24.8699	-1.41787
75_baseline-Cell_1283	MelanA	-0.798851	12822.1	29049.8	75_baseline	Baseline	75	6	100	11.558	5	Macrophages	24.8699	-1.41787
75_baseline-Cell_1283	PanCK	-0.855638	12822.1	29049.8	75_baseline	Baseline	75	6	100	11.558	5	Macrophages	24.8699	-1.41787
75_baseline-Cell_1283	SOX10	0.0792542	12822.1	29049.8	75_baseline	Baseline	75	6	100	11.558	5	Macrophages	24.8699	-1.41787
75_baseline-Cell_1284	CD4	-0.465083	13044.8	29052.1	75_baseline	Baseline	75	6	100	16.377	7	Melanocyte	0.223485	18.4087
75_baseline-Cell_1284	CD68	-0.622898	13044.8	29052.1	75_baseline	Baseline	75	6	100	16.377	7	Melanocyte	0.223485	18.4087
75_baseline-Cell_1284	CD8	-0.525688	13044.8	29052.1	75_baseline	Baseline	75	6	100	16.377	7	Melanocyte	0.223485	18.4087
75_baseline-Cell_1284	MelanA	0.129331	13044.8	29052.1	75_baseline	Baseline	75	6	100	16.377	7	Melanocyte	0.223485	18.4087
75_baseline-Cell_1284	PanCK	1.96712	13044.8	29052.1	75_baseline	Baseline	75	6	100	16.377	7	Melanocyte	0.223485	18.4087
75_baseline-Cell_1284	SOX10	-0.482779	13044.8	29052.1	75_baseline	Baseline	75	6	100	16.377	7	Melanocyte	0.223485	18.4087
75_baseline-Cell_1285	CD4	-0.322352	13096.5	29053.8	75_baseline	Baseline	75	6	100	5.73	6	Keratinocytes	-19.9198	-12.3222
75_baseline-Cell_1285	CD68	-0.478173	13096.5	29053.8	75_baseline	Baseline	75	6	100	5.73	6	Keratinocytes	-19.9198	-12.3222
75_baseline-Cell_1285	CD8	-0.469606	13096.5	29053.8	75_baseline	Baseline	75	6	100	5.73	6	Keratinocytes	-19.9198	-12.3222
75_baseline-Cell_1285	MelanA	-0.458897	13096.5	29053.8	75_baseline	Baseline	75	6	100	5.73	6	Keratinocytes	-19.9198	-12.3222
75_baseline-Cell_1285	PanCK	2.03532	13096.5	29053.8	75_baseline	Baseline	75	6	100	5.73	6	Keratinocytes	-19.9198	-12.3222
75_baseline-Cell_1285	SOX10	-0.306288	13096.5	29053.8	75_baseline	Baseline	75	6	100	5.73	6	Keratinocytes	-19.9198	-12.3222
75_baseline-Cell_1286	CD4	-0.303822	13069.5	29054.1	75_baseline	Baseline	75	6	100	6.46	6	Keratinocytes	-22.723	-7.85735
75_baseline-Cell_1286	CD68	-0.483339	13069.5	29054.1	75_baseline	Baseline	75	6	100	6.46	6	Keratinocytes	-22.723	-7.85735
75_baseline-Cell_1286	CD8	-0.483339	13069.5	29054.1	75_baseline	Baseline	75	6	100	6.46	6	Keratinocytes	-22.723	-7.85735
75_baseline-Cell_1286	MelanA	-0.395894	13069.5	29054.1	75_baseline	Baseline	75	6	100	6.46	6	Keratinocytes	-22.723	-7.85735
75_baseline-Cell_1286	PanCK	2.03638	13069.5	29054.1	75_baseline	Baseline	75	6	100	6.46	6	Keratinocytes	-22.723	-7.85735
75_baseline-Cell_1286	SOX10	-0.369984	13069.5	29054.1	75_baseline	Baseline	75	6	100	6.46	6	Keratinocytes	-22.723	-7.85735
75_baseline-Cell_1287	CD4	-0.577802	12960.7	29053.6	75_baseline	Baseline	75	6	100	9.541	7	Melanocyte	6.18163	7.09028
75_baseline-Cell_1287	CD68	-0.85512	12960.7	29053.6	75_baseline	Baseline	75	6	100	9.541	7	Melanocyte	6.18163	7.09028
75_baseline-Cell_1287	CD8	-0.0726632	12960.7	29053.6	75_baseline	Baseline	75	6	100	9.541	7	Melanocyte	6.18163	7.09028
75_baseline-Cell_1287	MelanA	1.64684	12960.7	29053.6	75_baseline	Baseline	75	6	100	9.541	7	Melanocyte	6.18163	7.09028
75_baseline-Cell_1287	PanCK	-0.847662	12960.7	29053.6	75_baseline	Baseline	75	6	100	9.541	7	Melanocyte	6.18163	7.09028
75_baseline-Cell_1287	SOX10	0.706404	12960.7	29053.6	75_baseline	Baseline	75	6	100	9.541	7	Melanocyte	6.18163	7.09028
75_baseline-Cell_1288	CD4	-0.304991	13063.3	29057.1	75_baseline	Baseline	75	6	100	8.299	4	Keratinocytes	-28.3409	7.02676
75_baseline-Cell_1288	CD68	-0.437309	13063.3	29057.1	75_baseline	Baseline	75	6	100	8.299	4	Keratinocytes	-28.3409	7.02676
75_baseline-Cell_1288	CD8	-0.420182	13063.3	29057.1	75_baseline	Baseline	75	6	100	8.299	4	Keratinocytes	-28.3409	7.02676
75_baseline-Cell_1288	MelanA	-0.426227	13063.3	29057.1	75_baseline	Baseline	75	6	100	8.299	4	Keratinocytes	-28.3409	7.02676
75_baseline-Cell_1288	PanCK	2.03844	13063.3	29057.1	75_baseline	Baseline	75	6	100	8.299	4	Keratinocytes	-28.3409	7.02676
75_baseline-Cell_1288	SOX10	-0.449735	13063.3	29057.1	75_baseline	Baseline	75	6	100	8.299	4	Keratinocytes	-28.3409	7.02676
75_baseline-Cell_1289	CD4	0.0965196	12817.6	29054.1	75_baseline	Baseline	75	6	100	7.558	11	CD4 T Cells	21.0195	1.16245
75_baseline-Cell_1289	CD68	1.55552	12817.6	29054.1	75_baseline	Baseline	75	6	100	7.558	11	CD4 T Cells	21.0195	1.16245
75_baseline-Cell_1289	CD8	0.65789	12817.6	29054.1	75_baseline	Baseline	75	6	100	7.558	11	CD4 T Cells	21.0195	1.16245
75_baseline-Cell_1289	MelanA	-1.03369	12817.6	29054.1	75_baseline	Baseline	75	6	100	7.558	11	CD4 T Cells	21.0195	1.16245
75_baseline-Cell_1289	PanCK	-0.995398	12817.6	29054.1	75_baseline	Baseline	75	6	100	7.558	11	CD4 T Cells	21.0195	1.16245
75_baseline-Cell_1289	SOX10	-0.280841	12817.6	29054.1	75_baseline	Baseline	75	6	100	7.558	11	CD4 T Cells	21.0195	1.16245
75_baseline-Cell_1290	CD4	-0.479995	12961.7	29056.3	75_baseline	Baseline	75	6	100	24.729	9	CD8 T Cells	13.4667	10.4542
75_baseline-Cell_1290	CD68	-0.451229	12961.7	29056.3	75_baseline	Baseline	75	6	100	24.729	9	CD8 T Cells	13.4667	10.4542
75_baseline-Cell_1290	CD8	2.0356	12961.7	29056.3	75_baseline	Baseline	75	6	100	24.729	9	CD8 T Cells	13.4667	10.4542
75_baseline-Cell_1290	MelanA	-0.355466	12961.7	29056.3	75_baseline	Baseline	75	6	100	24.729	9	CD8 T Cells	13.4667	10.4542
75_baseline-Cell_1290	PanCK	-0.462561	12961.7	29056.3	75_baseline	Baseline	75	6	100	24.729	9	CD8 T Cells	13.4667	10.4542
75_baseline-Cell_1290	SOX10	-0.286353	12961.7	29056.3	75_baseline	Baseline	75	6	100	24.729	9	CD8 T Cells	13.4667	10.4542
75_baseline-Cell_1291	CD4	-0.316572	13054.3	29054.8	75_baseline	Baseline	75	6	100	7.7	4	Keratinocytes	-27.7238	1.82879
75_baseline-Cell_1291	CD68	-0.453614	13054.3	29054.8	75_baseline	Baseline	75	6	100	7.7	4	Keratinocytes	-27.7238	1.82879
75_baseline-Cell_1291	CD8	-0.452877	13054.3	29054.8	75_baseline	Baseline	75	6	100	7.7	4	Keratinocytes	-27.7238	1.82879
75_baseline-Cell_1291	MelanA	-0.425985	13054.3	29054.8	75_baseline	Baseline	75	6	100	7.7	4	Keratinocytes	-27.7238	1.82879
75_baseline-Cell_1291	PanCK	2.03856	13054.3	29054.8	75_baseline	Baseline	75	6	100	7.7	4	Keratinocytes	-27.7238	1.82879
75_baseline-Cell_1291	SOX10	-0.389514	13054.3	29054.8	75_baseline	Baseline	75	6	100	7.7	4	Keratinocytes	-27.7238	1.82879
75_baseline-Cell_1292	CD4	-0.244341	13079	29056.3	75_baseline	Baseline	75	6	100	5.114	6	Keratinocytes	-22.0842	-15.6808
75_baseline-Cell_1292	CD68	-0.452996	13079	29056.3	75_baseline	Baseline	75	6	100	5.114	6	Keratinocytes	-22.0842	-15.6808
75_baseline-Cell_1292	CD8	-0.449718	13079	29056.3	75_baseline	Baseline	75	6	100	5.114	6	Keratinocytes	-22.0842	-15.6808
75_baseline-Cell_1292	MelanA	-0.443164	13079	29056.3	75_baseline	Baseline	75	6	100	5.114	6	Keratinocytes	-22.0842	-15.6808
75_baseline-Cell_1292	PanCK	2.03447	13079	29056.3	75_baseline	Baseline	75	6	100	5.114	6	Keratinocytes	-22.0842	-15.6808
75_baseline-Cell_1292	SOX10	-0.444256	13079	29056.3	75_baseline	Baseline	75	6	100	5.114	6	Keratinocytes	-22.0842	-15.6808
75_baseline-Cell_1293	CD4	-0.362292	13038.8	29057.1	75_baseline	Baseline	75	6	100	14.77	2	Keratinocytes	-10.0385	28.3101
75_baseline-Cell_1293	CD68	-0.474441	13038.8	29057.1	75_baseline	Baseline	75	6	100	14.77	2	Keratinocytes	-10.0385	28.3101
75_baseline-Cell_1293	CD8	-0.429043	13038.8	29057.1	75_baseline	Baseline	75	6	100	14.77	2	Keratinocytes	-10.0385	28.3101
75_baseline-Cell_1293	MelanA	-0.367682	13038.8	29057.1	75_baseline	Baseline	75	6	100	14.77	2	Keratinocytes	-10.0385	28.3101
75_baseline-Cell_1293	PanCK	2.03949	13038.8	29057.1	75_baseline	Baseline	75	6	100	14.77	2	Keratinocytes	-10.0385	28.3101
75_baseline-Cell_1293	SOX10	-0.406032	13038.8	29057.1	75_baseline	Baseline	75	6	100	14.77	2	Keratinocytes	-10.0385	28.3101
75_baseline-Cell_1294	CD4	-0.286907	13090	29057.1	75_baseline	Baseline	75	6	100	6.873	4	Keratinocytes	-24.2014	-4.87896
75_baseline-Cell_1294	CD68	-0.466791	13090	29057.1	75_baseline	Baseline	75	6	100	6.873	4	Keratinocytes	-24.2014	-4.87896
75_baseline-Cell_1294	CD8	-0.473277	13090	29057.1	75_baseline	Baseline	75	6	100	6.873	4	Keratinocytes	-24.2014	-4.87896
75_baseline-Cell_1294	MelanA	-0.455548	13090	29057.1	75_baseline	Baseline	75	6	100	6.873	4	Keratinocytes	-24.2014	-4.87896
75_baseline-Cell_1294	PanCK	2.03559	13090	29057.1	75_baseline	Baseline	75	6	100	6.873	4	Keratinocytes	-24.2014	-4.87896
75_baseline-Cell_1294	SOX10	-0.353066	13090	29057.1	75_baseline	Baseline	75	6	100	6.873	4	Keratinocytes	-24.2014	-4.87896
75_baseline-Cell_1296	CD4	-0.428245	12965.7	29059.6	75_baseline	Baseline	75	6	100	63.385	9	CD8 T Cells	18.128	21.3691
75_baseline-Cell_1296	CD68	-0.385863	12965.7	29059.6	75_baseline	Baseline	75	6	100	63.385	9	CD8 T Cells	18.128	21.3691
75_baseline-Cell_1296	CD8	2.04041	12965.7	29059.6	75_baseline	Baseline	75	6	100	63.385	9	CD8 T Cells	18.128	21.3691
75_baseline-Cell_1296	MelanA	-0.423914	12965.7	29059.6	75_baseline	Baseline	75	6	100	63.385	9	CD8 T Cells	18.128	21.3691
75_baseline-Cell_1296	PanCK	-0.438819	12965.7	29059.6	75_baseline	Baseline	75	6	100	63.385	9	CD8 T Cells	18.128	21.3691
75_baseline-Cell_1296	SOX10	-0.363568	12965.7	29059.6	75_baseline	Baseline	75	6	100	63.385	9	CD8 T Cells	18.128	21.3691
75_baseline-Cell_1298	CD4	-0.301518	13047.6	29060.3	75_baseline	Baseline	75	6	100	7.317	4	Keratinocytes	-27.4914	-0.664395
75_baseline-Cell_1298	CD68	-0.449114	13047.6	29060.3	75_baseline	Baseline	75	6	100	7.317	4	Keratinocytes	-27.4914	-0.664395
75_baseline-Cell_1298	CD8	-0.44413	13047.6	29060.3	75_baseline	Baseline	75	6	100	7.317	4	Keratinocytes	-27.4914	-0.664395
75_baseline-Cell_1298	MelanA	-0.454864	13047.6	29060.3	75_baseline	Baseline	75	6	100	7.317	4	Keratinocytes	-27.4914	-0.664395
75_baseline-Cell_1298	PanCK	2.03778	13047.6	29060.3	75_baseline	Baseline	75	6	100	7.317	4	Keratinocytes	-27.4914	-0.664395
75_baseline-Cell_1298	SOX10	-0.388158	13047.6	29060.3	75_baseline	Baseline	75	6	100	7.317	4	Keratinocytes	-27.4914	-0.664395
75_baseline-Cell_1299	CD4	-0.330939	13058.6	29061.3	75_baseline	Baseline	75	6	100	8.454	4	Keratinocytes	-27.5674	6.05811
75_baseline-Cell_1299	CD68	-0.460705	13058.6	29061.3	75_baseline	Baseline	75	6	100	8.454	4	Keratinocytes	-27.5674	6.05811
75_baseline-Cell_1299	CD8	-0.411271	13058.6	29061.3	75_baseline	Baseline	75	6	100	8.454	4	Keratinocytes	-27.5674	6.05811
75_baseline-Cell_1299	MelanA	-0.441824	13058.6	29061.3	75_baseline	Baseline	75	6	100	8.454	4	Keratinocytes	-27.5674	6.05811
75_baseline-Cell_1299	PanCK	2.03919	13058.6	29061.3	75_baseline	Baseline	75	6	100	8.454	4	Keratinocytes	-27.5674	6.05811
75_baseline-Cell_1299	SOX10	-0.394449	13058.6	29061.3	75_baseline	Baseline	75	6	100	8.454	4	Keratinocytes	-27.5674	6.05811
75_baseline-Cell_1300	CD4	-0.446117	12962.7	29060.6	75_baseline	Baseline	75	6	100	38.119	9	CD8 T Cells	15.409	15.7398
75_baseline-Cell_1300	CD68	-0.416646	12962.7	29060.6	75_baseline	Baseline	75	6	100	38.119	9	CD8 T Cells	15.409	15.7398
75_baseline-Cell_1300	CD8	2.0399	12962.7	29060.6	75_baseline	Baseline	75	6	100	38.119	9	CD8 T Cells	15.409	15.7398
75_baseline-Cell_1300	MelanA	-0.402643	12962.7	29060.6	75_baseline	Baseline	75	6	100	38.119	9	CD8 T Cells	15.409	15.7398
75_baseline-Cell_1300	PanCK	-0.432774	12962.7	29060.6	75_baseline	Baseline	75	6	100	38.119	9	CD8 T Cells	15.409	15.7398
75_baseline-Cell_1300	SOX10	-0.341721	12962.7	29060.6	75_baseline	Baseline	75	6	100	38.119	9	CD8 T Cells	15.409	15.7398
75_baseline-Cell_1302	CD4	-0.311647	13041.3	29064.8	75_baseline	Baseline	75	6	100	7.903	4	Keratinocytes	-28.6435	5.10824
75_baseline-Cell_1302	CD68	-0.442247	13041.3	29064.8	75_baseline	Baseline	75	6	100	7.903	4	Keratinocytes	-28.6435	5.10824
75_baseline-Cell_1302	CD8	-0.43402	13041.3	29064.8	75_baseline	Baseline	75	6	100	7.903	4	Keratinocytes	-28.6435	5.10824
75_baseline-Cell_1302	MelanA	-0.433677	13041.3	29064.8	75_baseline	Baseline	75	6	100	7.903	4	Keratinocytes	-28.6435	5.10824
75_baseline-Cell_1302	PanCK	2.03882	13041.3	29064.8	75_baseline	Baseline	75	6	100	7.903	4	Keratinocytes	-28.6435	5.10824
75_baseline-Cell_1302	SOX10	-0.417224	13041.3	29064.8	75_baseline	Baseline	75	6	100	7.903	4	Keratinocytes	-28.6435	5.10824
75_baseline-Cell_1303	CD4	-0.262185	13080.3	29064.3	75_baseline	Baseline	75	6	100	7.992	4	Keratinocytes	-22.002	1.13959
75_baseline-Cell_1303	CD68	-0.446433	13080.3	29064.3	75_baseline	Baseline	75	6	100	7.992	4	Keratinocytes	-22.002	1.13959
75_baseline-Cell_1303	CD8	-0.503187	13080.3	29064.3	75_baseline	Baseline	75	6	100	7.992	4	Keratinocytes	-22.002	1.13959
75_baseline-Cell_1303	MelanA	-0.407266	13080.3	29064.3	75_baseline	Baseline	75	6	100	7.992	4	Keratinocytes	-22.002	1.13959
75_baseline-Cell_1303	PanCK	2.03473	13080.3	29064.3	75_baseline	Baseline	75	6	100	7.992	4	Keratinocytes	-22.002	1.13959
75_baseline-Cell_1303	SOX10	-0.415659	13080.3	29064.3	75_baseline	Baseline	75	6	100	7.992	4	Keratinocytes	-22.002	1.13959
75_baseline-Cell_1304	CD4	-0.319861	13057.6	29063.1	75_baseline	Baseline	75	6	100	9.874	2	Keratinocytes	-23.8315	13.4833
75_baseline-Cell_1304	CD68	-0.483304	13057.6	29063.1	75_baseline	Baseline	75	6	100	9.874	2	Keratinocytes	-23.8315	13.4833
75_baseline-Cell_1304	CD8	-0.399927	13057.6	29063.1	75_baseline	Baseline	75	6	100	9.874	2	Keratinocytes	-23.8315	13.4833
75_baseline-Cell_1304	MelanA	-0.483003	13057.6	29063.1	75_baseline	Baseline	75	6	100	9.874	2	Keratinocytes	-23.8315	13.4833
75_baseline-Cell_1304	PanCK	2.03666	13057.6	29063.1	75_baseline	Baseline	75	6	100	9.874	2	Keratinocytes	-23.8315	13.4833
75_baseline-Cell_1304	SOX10	-0.350563	13057.6	29063.1	75_baseline	Baseline	75	6	100	9.874	2	Keratinocytes	-23.8315	13.4833
75_baseline-Cell_1305	CD4	-0.353035	13033.3	29065.1	75_baseline	Baseline	75	6	100	10.846	2	Keratinocytes	-17.1318	17.5653
75_baseline-Cell_1305	CD68	-0.48798	13033.3	29065.1	75_baseline	Baseline	75	6	100	10.846	2	Keratinocytes	-17.1318	17.5653
75_baseline-Cell_1305	CD8	-0.478036	13033.3	29065.1	75_baseline	Baseline	75	6	100	10.846	2	Keratinocytes	-17.1318	17.5653
75_baseline-Cell_1305	MelanA	-0.233715	13033.3	29065.1	75_baseline	Baseline	75	6	100	10.846	2	Keratinocytes	-17.1318	17.5653
75_baseline-Cell_1305	PanCK	2.03109	13033.3	29065.1	75_baseline	Baseline	75	6	100	10.846	2	Keratinocytes	-17.1318	17.5653
75_baseline-Cell_1305	SOX10	-0.47832	13033.3	29065.1	75_baseline	Baseline	75	6	100	10.846	2	Keratinocytes	-17.1318	17.5653
75_baseline-Cell_1309	CD4	-0.317403	13053.8	29069.6	75_baseline	Baseline	75	6	100	5.031	6	Keratinocytes	-21.9929	-16.4655
75_baseline-Cell_1309	CD68	-0.459524	13053.8	29069.6	75_baseline	Baseline	75	6	100	5.031	6	Keratinocytes	-21.9929	-16.4655
75_baseline-Cell_1309	CD8	-0.462868	13053.8	29069.6	75_baseline	Baseline	75	6	100	5.031	6	Keratinocytes	-21.9929	-16.4655
75_baseline-Cell_1309	MelanA	-0.448935	13053.8	29069.6	75_baseline	Baseline	75	6	100	5.031	6	Keratinocytes	-21.9929	-16.4655
75_baseline-Cell_1309	PanCK	2.03734	13053.8	29069.6	75_baseline	Baseline	75	6	100	5.031	6	Keratinocytes	-21.9929	-16.4655
75_baseline-Cell_1309	SOX10	-0.348614	13053.8	29069.6	75_baseline	Baseline	75	6	100	5.031	6	Keratinocytes	-21.9929	-16.4655
75_baseline-Cell_131	CD4	-0.33775	13216.1	27765.3	75_baseline	Baseline	75	6	100	11.582	2	Keratinocytes	-19.0065	19.7132
75_baseline-Cell_131	CD68	-0.465219	13216.1	27765.3	75_baseline	Baseline	75	6	100	11.582	2	Keratinocytes	-19.0065	19.7132
75_baseline-Cell_131	CD8	-0.432131	13216.1	27765.3	75_baseline	Baseline	75	6	100	11.582	2	Keratinocytes	-19.0065	19.7132
75_baseline-Cell_131	MelanA	-0.446506	13216.1	27765.3	75_baseline	Baseline	75	6	100	11.582	2	Keratinocytes	-19.0065	19.7132
75_baseline-Cell_131	PanCK	2.03861	13216.1	27765.3	75_baseline	Baseline	75	6	100	11.582	2	Keratinocytes	-19.0065	19.7132
75_baseline-Cell_131	SOX10	-0.357006	13216.1	27765.3	75_baseline	Baseline	75	6	100	11.582	2	Keratinocytes	-19.0065	19.7132
75_baseline-Cell_1310	CD4	-0.370912	12949.4	29069.6	75_baseline	Baseline	75	6	100	18.687	9	CD8 T Cells	15.2325	8.0594
75_baseline-Cell_1310	CD68	-0.330034	12949.4	29069.6	75_baseline	Baseline	75	6	100	18.687	9	CD8 T Cells	15.2325	8.0594
75_baseline-Cell_1310	CD8	2.03874	12949.4	29069.6	75_baseline	Baseline	75	6	100	18.687	9	CD8 T Cells	15.2325	8.0594
75_baseline-Cell_1310	MelanA	-0.453285	12949.4	29069.6	75_baseline	Baseline	75	6	100	18.687	9	CD8 T Cells	15.2325	8.0594
75_baseline-Cell_1310	PanCK	-0.456062	12949.4	29069.6	75_baseline	Baseline	75	6	100	18.687	9	CD8 T Cells	15.2325	8.0594
75_baseline-Cell_1310	SOX10	-0.42845	12949.4	29069.6	75_baseline	Baseline	75	6	100	18.687	9	CD8 T Cells	15.2325	8.0594
75_baseline-Cell_1312	CD4	-0.308102	13046.3	29074.8	75_baseline	Baseline	75	6	100	4.747	6	Keratinocytes	-18.8384	-17.4763
75_baseline-Cell_1312	CD68	-0.474605	13046.3	29074.8	75_baseline	Baseline	75	6	100	4.747	6	Keratinocytes	-18.8384	-17.4763
75_baseline-Cell_1312	CD8	-0.478265	13046.3	29074.8	75_baseline	Baseline	75	6	100	4.747	6	Keratinocytes	-18.8384	-17.4763
75_baseline-Cell_1312	MelanA	-0.466067	13046.3	29074.8	75_baseline	Baseline	75	6	100	4.747	6	Keratinocytes	-18.8384	-17.4763
75_baseline-Cell_1312	PanCK	2.03453	13046.3	29074.8	75_baseline	Baseline	75	6	100	4.747	6	Keratinocytes	-18.8384	-17.4763
75_baseline-Cell_1312	SOX10	-0.307492	13046.3	29074.8	75_baseline	Baseline	75	6	100	4.747	6	Keratinocytes	-18.8384	-17.4763
75_baseline-Cell_1313	CD4	-0.361442	13027.6	29072.1	75_baseline	Baseline	75	6	100	8.792	2	Keratinocytes	-14.069	6.297
75_baseline-Cell_1313	CD68	-0.509907	13027.6	29072.1	75_baseline	Baseline	75	6	100	8.792	2	Keratinocytes	-14.069	6.297
75_baseline-Cell_1313	CD8	-0.508476	13027.6	29072.1	75_baseline	Baseline	75	6	100	8.792	2	Keratinocytes	-14.069	6.297
75_baseline-Cell_1313	MelanA	-0.127477	13027.6	29072.1	75_baseline	Baseline	75	6	100	8.792	2	Keratinocytes	-14.069	6.297
75_baseline-Cell_1313	PanCK	2.01828	13027.6	29072.1	75_baseline	Baseline	75	6	100	8.792	2	Keratinocytes	-14.069	6.297
75_baseline-Cell_1313	SOX10	-0.51098	13027.6	29072.1	75_baseline	Baseline	75	6	100	8.792	2	Keratinocytes	-14.069	6.297
75_baseline-Cell_1314	CD4	-0.296834	13039.8	29072.8	75_baseline	Baseline	75	6	100	4.347	6	Keratinocytes	-20.3087	-21.3834
75_baseline-Cell_1314	CD68	-0.449854	13039.8	29072.8	75_baseline	Baseline	75	6	100	4.347	6	Keratinocytes	-20.3087	-21.3834
75_baseline-Cell_1314	CD8	-0.452394	13039.8	29072.8	75_baseline	Baseline	75	6	100	4.347	6	Keratinocytes	-20.3087	-21.3834
75_baseline-Cell_1314	MelanA	-0.432076	13039.8	29072.8	75_baseline	Baseline	75	6	100	4.347	6	Keratinocytes	-20.3087	-21.3834
75_baseline-Cell_1314	PanCK	2.03784	13039.8	29072.8	75_baseline	Baseline	75	6	100	4.347	6	Keratinocytes	-20.3087	-21.3834
75_baseline-Cell_1314	SOX10	-0.406679	13039.8	29072.8	75_baseline	Baseline	75	6	100	4.347	6	Keratinocytes	-20.3087	-21.3834
75_baseline-Cell_1315	CD4	-0.328901	13071.8	29074.3	75_baseline	Baseline	75	6	100	7.619	4	Keratinocytes	-19.1951	-0.950618
75_baseline-Cell_1315	CD68	-0.497944	13071.8	29074.3	75_baseline	Baseline	75	6	100	7.619	4	Keratinocytes	-19.1951	-0.950618
75_baseline-Cell_1315	CD8	-0.504573	13071.8	29074.3	75_baseline	Baseline	75	6	100	7.619	4	Keratinocytes	-19.1951	-0.950618
75_baseline-Cell_1315	MelanA	-0.461484	13071.8	29074.3	75_baseline	Baseline	75	6	100	7.619	4	Keratinocytes	-19.1951	-0.950618
75_baseline-Cell_1315	PanCK	2.02982	13071.8	29074.3	75_baseline	Baseline	75	6	100	7.619	4	Keratinocytes	-19.1951	-0.950618
75_baseline-Cell_1315	SOX10	-0.236922	13071.8	29074.3	75_baseline	Baseline	75	6	100	7.619	4	Keratinocytes	-19.1951	-0.950618
75_baseline-Cell_1316	CD4	-0.216043	12840.3	29074.6	75_baseline	Baseline	75	6	100	2.341	3	Keratinocytes	3.1298	-7.56846
75_baseline-Cell_1316	CD68	-0.54342	12840.3	29074.6	75_baseline	Baseline	75	6	100	2.341	3	Keratinocytes	3.1298	-7.56846
75_baseline-Cell_1316	CD8	-0.636145	12840.3	29074.6	75_baseline	Baseline	75	6	100	2.341	3	Keratinocytes	3.1298	-7.56846
75_baseline-Cell_1316	MelanA	2.01504	12840.3	29074.6	75_baseline	Baseline	75	6	100	2.341	3	Keratinocytes	3.1298	-7.56846
75_baseline-Cell_1316	PanCK	-0.28606	12840.3	29074.6	75_baseline	Baseline	75	6	100	2.341	3	Keratinocytes	3.1298	-7.56846
75_baseline-Cell_1316	SOX10	-0.333369	12840.3	29074.6	75_baseline	Baseline	75	6	100	2.341	3	Keratinocytes	3.1298	-7.56846
75_baseline-Cell_1317	CD4	-0.312571	13080.5	29074.1	75_baseline	Baseline	75	6	100	5.591	6	Keratinocytes	-23.7808	-14.0331
75_baseline-Cell_1317	CD68	-0.444271	13080.5	29074.1	75_baseline	Baseline	75	6	100	5.591	6	Keratinocytes	-23.7808	-14.0331
75_baseline-Cell_1317	CD8	-0.438049	13080.5	29074.1	75_baseline	Baseline	75	6	100	5.591	6	Keratinocytes	-23.7808	-14.0331
75_baseline-Cell_1317	MelanA	-0.418346	13080.5	29074.1	75_baseline	Baseline	75	6	100	5.591	6	Keratinocytes	-23.7808	-14.0331
75_baseline-Cell_1317	PanCK	2.03884	13080.5	29074.1	75_baseline	Baseline	75	6	100	5.591	6	Keratinocytes	-23.7808	-14.0331
75_baseline-Cell_1317	SOX10	-0.425605	13080.5	29074.1	75_baseline	Baseline	75	6	100	5.591	6	Keratinocytes	-23.7808	-14.0331
75_baseline-Cell_132	CD4	-0.63815	13195.4	27766.8	75_baseline	Baseline	75	6	100	8.916	7	Melanocyte	10.312	5.47826
75_baseline-Cell_132	CD68	-0.782456	13195.4	27766.8	75_baseline	Baseline	75	6	100	8.916	7	Melanocyte	10.312	5.47826
75_baseline-Cell_132	CD8	-0.788335	13195.4	27766.8	75_baseline	Baseline	75	6	100	8.916	7	Melanocyte	10.312	5.47826
75_baseline-Cell_132	MelanA	-0.257612	13195.4	27766.8	75_baseline	Baseline	75	6	100	8.916	7	Melanocyte	10.312	5.47826
75_baseline-Cell_132	PanCK	0.879194	13195.4	27766.8	75_baseline	Baseline	75	6	100	8.916	7	Melanocyte	10.312	5.47826
75_baseline-Cell_132	SOX10	1.58736	13195.4	27766.8	75_baseline	Baseline	75	6	100	8.916	7	Melanocyte	10.312	5.47826
75_baseline-Cell_1320	CD4	-0.313701	13032.3	29076.3	75_baseline	Baseline	75	6	100	8.145	4	Keratinocytes	-24.9127	3.73543
75_baseline-Cell_1320	CD68	-0.481592	13032.3	29076.3	75_baseline	Baseline	75	6	100	8.145	4	Keratinocytes	-24.9127	3.73543
75_baseline-Cell_1320	CD8	-0.473563	13032.3	29076.3	75_baseline	Baseline	75	6	100	8.145	4	Keratinocytes	-24.9127	3.73543
75_baseline-Cell_1320	MelanA	-0.371368	13032.3	29076.3	75_baseline	Baseline	75	6	100	8.145	4	Keratinocytes	-24.9127	3.73543
75_baseline-Cell_1320	PanCK	2.03714	13032.3	29076.3	75_baseline	Baseline	75	6	100	8.145	4	Keratinocytes	-24.9127	3.73543
75_baseline-Cell_1320	SOX10	-0.396917	13032.3	29076.3	75_baseline	Baseline	75	6	100	8.145	4	Keratinocytes	-24.9127	3.73543
75_baseline-Cell_1321	CD4	-0.314336	13060.3	29076.8	75_baseline	Baseline	75	6	100	3.986	6	Keratinocytes	-17.574	-24.3577
75_baseline-Cell_1321	CD68	-0.459414	13060.3	29076.8	75_baseline	Baseline	75	6	100	3.986	6	Keratinocytes	-17.574	-24.3577
75_baseline-Cell_1321	CD8	-0.441807	13060.3	29076.8	75_baseline	Baseline	75	6	100	3.986	6	Keratinocytes	-17.574	-24.3577
75_baseline-Cell_1321	MelanA	-0.424201	13060.3	29076.8	75_baseline	Baseline	75	6	100	3.986	6	Keratinocytes	-17.574	-24.3577
75_baseline-Cell_1321	PanCK	2.03861	13060.3	29076.8	75_baseline	Baseline	75	6	100	3.986	6	Keratinocytes	-17.574	-24.3577
75_baseline-Cell_1321	SOX10	-0.398847	13060.3	29076.8	75_baseline	Baseline	75	6	100	3.986	6	Keratinocytes	-17.574	-24.3577
75_baseline-Cell_1323	CD4	-0.323477	13089	29078.3	75_baseline	Baseline	75	6	100	6.69	4	Keratinocytes	-20.696	-5.98382
75_baseline-Cell_1323	CD68	-0.48126	13089	29078.3	75_baseline	Baseline	75	6	100	6.69	4	Keratinocytes	-20.696	-5.98382
75_baseline-Cell_1323	CD8	-0.501739	13089	29078.3	75_baseline	Baseline	75	6	100	6.69	4	Keratinocytes	-20.696	-5.98382
75_baseline-Cell_1323	MelanA	-0.44961	13089	29078.3	75_baseline	Baseline	75	6	100	6.69	4	Keratinocytes	-20.696	-5.98382
75_baseline-Cell_1323	PanCK	2.03302	13089	29078.3	75_baseline	Baseline	75	6	100	6.69	4	Keratinocytes	-20.696	-5.98382
75_baseline-Cell_1323	SOX10	-0.276934	13089	29078.3	75_baseline	Baseline	75	6	100	6.69	4	Keratinocytes	-20.696	-5.98382
75_baseline-Cell_1324	CD4	-0.297051	13026.6	29081.3	75_baseline	Baseline	75	6	100	5.077	6	Keratinocytes	-20.7764	-15.2923
75_baseline-Cell_1324	CD68	-0.471597	13026.6	29081.3	75_baseline	Baseline	75	6	100	5.077	6	Keratinocytes	-20.7764	-15.2923
75_baseline-Cell_1324	CD8	-0.464797	13026.6	29081.3	75_baseline	Baseline	75	6	100	5.077	6	Keratinocytes	-20.7764	-15.2923
75_baseline-Cell_1324	MelanA	-0.33672	13026.6	29081.3	75_baseline	Baseline	75	6	100	5.077	6	Keratinocytes	-20.7764	-15.2923
75_baseline-Cell_1324	PanCK	2.03553	13026.6	29081.3	75_baseline	Baseline	75	6	100	5.077	6	Keratinocytes	-20.7764	-15.2923
75_baseline-Cell_1324	SOX10	-0.465364	13026.6	29081.3	75_baseline	Baseline	75	6	100	5.077	6	Keratinocytes	-20.7764	-15.2923
75_baseline-Cell_1325	CD4	-0.273941	13038.8	29082.8	75_baseline	Baseline	75	6	100	5.709	6	Keratinocytes	-24.7912	-11.1787
75_baseline-Cell_1325	CD68	-0.457716	13038.8	29082.8	75_baseline	Baseline	75	6	100	5.709	6	Keratinocytes	-24.7912	-11.1787
75_baseline-Cell_1325	CD8	-0.45231	13038.8	29082.8	75_baseline	Baseline	75	6	100	5.709	6	Keratinocytes	-24.7912	-11.1787
75_baseline-Cell_1325	MelanA	-0.390397	13038.8	29082.8	75_baseline	Baseline	75	6	100	5.709	6	Keratinocytes	-24.7912	-11.1787
75_baseline-Cell_1325	PanCK	2.03601	13038.8	29082.8	75_baseline	Baseline	75	6	100	5.709	6	Keratinocytes	-24.7912	-11.1787
75_baseline-Cell_1325	SOX10	-0.461646	13038.8	29082.8	75_baseline	Baseline	75	6	100	5.709	6	Keratinocytes	-24.7912	-11.1787
75_baseline-Cell_1326	CD4	-0.333191	13096.3	29081.1	75_baseline	Baseline	75	6	100	7.463	4	Keratinocytes	-16.3868	-2.18015
75_baseline-Cell_1326	CD68	-0.503331	13096.3	29081.1	75_baseline	Baseline	75	6	100	7.463	4	Keratinocytes	-16.3868	-2.18015
75_baseline-Cell_1326	CD8	-0.526133	13096.3	29081.1	75_baseline	Baseline	75	6	100	7.463	4	Keratinocytes	-16.3868	-2.18015
75_baseline-Cell_1326	MelanA	-0.489299	13096.3	29081.1	75_baseline	Baseline	75	6	100	7.463	4	Keratinocytes	-16.3868	-2.18015
75_baseline-Cell_1326	PanCK	2.02246	13096.3	29081.1	75_baseline	Baseline	75	6	100	7.463	4	Keratinocytes	-16.3868	-2.18015
75_baseline-Cell_1326	SOX10	-0.170505	13096.3	29081.1	75_baseline	Baseline	75	6	100	7.463	4	Keratinocytes	-16.3868	-2.18015
75_baseline-Cell_1327	CD4	-0.256612	13057.6	29083.3	75_baseline	Baseline	75	6	100	2.661	12	Keratinocytes	-6.868	-31.7411
75_baseline-Cell_1327	CD68	-0.478753	13057.6	29083.3	75_baseline	Baseline	75	6	100	2.661	12	Keratinocytes	-6.868	-31.7411
75_baseline-Cell_1327	CD8	-0.480942	13057.6	29083.3	75_baseline	Baseline	75	6	100	2.661	12	Keratinocytes	-6.868	-31.7411
75_baseline-Cell_1327	MelanA	-0.474376	13057.6	29083.3	75_baseline	Baseline	75	6	100	2.661	12	Keratinocytes	-6.868	-31.7411
75_baseline-Cell_1327	PanCK	2.03265	13057.6	29083.3	75_baseline	Baseline	75	6	100	2.661	12	Keratinocytes	-6.868	-31.7411
75_baseline-Cell_1327	SOX10	-0.341967	13057.6	29083.3	75_baseline	Baseline	75	6	100	2.661	12	Keratinocytes	-6.868	-31.7411
75_baseline-Cell_1328	CD4	-0.290745	13044.6	29083.1	75_baseline	Baseline	75	6	100	2.376	3	Keratinocytes	-3.24846	-31.4697
75_baseline-Cell_1328	CD68	-0.475654	13044.6	29083.1	75_baseline	Baseline	75	6	100	2.376	3	Keratinocytes	-3.24846	-31.4697
75_baseline-Cell_1328	CD8	-0.478087	13044.6	29083.1	75_baseline	Baseline	75	6	100	2.376	3	Keratinocytes	-3.24846	-31.4697
75_baseline-Cell_1328	MelanA	-0.392931	13044.6	29083.1	75_baseline	Baseline	75	6	100	2.376	3	Keratinocytes	-3.24846	-31.4697
75_baseline-Cell_1328	PanCK	2.03643	13044.6	29083.1	75_baseline	Baseline	75	6	100	2.376	3	Keratinocytes	-3.24846	-31.4697
75_baseline-Cell_1328	SOX10	-0.399014	13044.6	29083.1	75_baseline	Baseline	75	6	100	2.376	3	Keratinocytes	-3.24846	-31.4697
75_baseline-Cell_1329	CD4	-0.328185	13077.5	29082.8	75_baseline	Baseline	75	6	100	7.364	4	Keratinocytes	-24.7858	-1.99307
75_baseline-Cell_1329	CD68	-0.470188	13077.5	29082.8	75_baseline	Baseline	75	6	100	7.364	4	Keratinocytes	-24.7858	-1.99307
75_baseline-Cell_1329	CD8	-0.451666	13077.5	29082.8	75_baseline	Baseline	75	6	100	7.364	4	Keratinocytes	-24.7858	-1.99307
75_baseline-Cell_1329	MelanA	-0.375108	13077.5	29082.8	75_baseline	Baseline	75	6	100	7.364	4	Keratinocytes	-24.7858	-1.99307
75_baseline-Cell_1329	PanCK	2.03853	13077.5	29082.8	75_baseline	Baseline	75	6	100	7.364	4	Keratinocytes	-24.7858	-1.99307
75_baseline-Cell_1329	SOX10	-0.413387	13077.5	29082.8	75_baseline	Baseline	75	6	100	7.364	4	Keratinocytes	-24.7858	-1.99307
75_baseline-Cell_133	CD4	-0.336007	13231.1	27767.5	75_baseline	Baseline	75	6	100	7.874	4	Keratinocytes	-14.8277	-1.9706
75_baseline-Cell_133	CD68	-0.458686	13231.1	27767.5	75_baseline	Baseline	75	6	100	7.874	4	Keratinocytes	-14.8277	-1.9706
75_baseline-Cell_133	CD8	-0.476878	13231.1	27767.5	75_baseline	Baseline	75	6	100	7.874	4	Keratinocytes	-14.8277	-1.9706
75_baseline-Cell_133	MelanA	-0.589295	13231.1	27767.5	75_baseline	Baseline	75	6	100	7.874	4	Keratinocytes	-14.8277	-1.9706
75_baseline-Cell_133	PanCK	2.01915	13231.1	27767.5	75_baseline	Baseline	75	6	100	7.874	4	Keratinocytes	-14.8277	-1.9706
75_baseline-Cell_133	SOX10	-0.158286	13231.1	27767.5	75_baseline	Baseline	75	6	100	7.874	4	Keratinocytes	-14.8277	-1.9706
75_baseline-Cell_1330	CD4	-0.360952	13090.8	29085.6	75_baseline	Baseline	75	6	100	5.618	4	Keratinocytes	-15.713	-12.1921
75_baseline-Cell_1330	CD68	-0.492731	13090.8	29085.6	75_baseline	Baseline	75	6	100	5.618	4	Keratinocytes	-15.713	-12.1921
75_baseline-Cell_1330	CD8	-0.534471	13090.8	29085.6	75_baseline	Baseline	75	6	100	5.618	4	Keratinocytes	-15.713	-12.1921
75_baseline-Cell_1330	MelanA	-0.442643	13090.8	29085.6	75_baseline	Baseline	75	6	100	5.618	4	Keratinocytes	-15.713	-12.1921
75_baseline-Cell_1330	PanCK	2.02658	13090.8	29085.6	75_baseline	Baseline	75	6	100	5.618	4	Keratinocytes	-15.713	-12.1921
75_baseline-Cell_1330	SOX10	-0.19578	13090.8	29085.6	75_baseline	Baseline	75	6	100	5.618	4	Keratinocytes	-15.713	-12.1921
75_baseline-Cell_1331	CD4	-0.28105	13070	29085.6	75_baseline	Baseline	75	6	100	4.674	6	Keratinocytes	-20.5711	-20.3075
75_baseline-Cell_1331	CD68	-0.461461	13070	29085.6	75_baseline	Baseline	75	6	100	4.674	6	Keratinocytes	-20.5711	-20.3075
75_baseline-Cell_1331	CD8	-0.401938	13070	29085.6	75_baseline	Baseline	75	6	100	4.674	6	Keratinocytes	-20.5711	-20.3075
75_baseline-Cell_1331	MelanA	-0.43262	13070	29085.6	75_baseline	Baseline	75	6	100	4.674	6	Keratinocytes	-20.5711	-20.3075
75_baseline-Cell_1331	PanCK	2.03669	13070	29085.6	75_baseline	Baseline	75	6	100	4.674	6	Keratinocytes	-20.5711	-20.3075
75_baseline-Cell_1331	SOX10	-0.45962	13070	29085.6	75_baseline	Baseline	75	6	100	4.674	6	Keratinocytes	-20.5711	-20.3075
75_baseline-Cell_1332	CD4	-0.359438	13052.1	29086.1	75_baseline	Baseline	75	6	100	1.959	12	Keratinocytes	1.51253	-33.2467
75_baseline-Cell_1332	CD68	-0.367625	13052.1	29086.1	75_baseline	Baseline	75	6	100	1.959	12	Keratinocytes	1.51253	-33.2467
75_baseline-Cell_1332	CD8	-0.518278	13052.1	29086.1	75_baseline	Baseline	75	6	100	1.959	12	Keratinocytes	1.51253	-33.2467
75_baseline-Cell_1332	MelanA	-0.533016	13052.1	29086.1	75_baseline	Baseline	75	6	100	1.959	12	Keratinocytes	1.51253	-33.2467
75_baseline-Cell_1332	PanCK	2.02972	13052.1	29086.1	75_baseline	Baseline	75	6	100	1.959	12	Keratinocytes	1.51253	-33.2467
75_baseline-Cell_1332	SOX10	-0.251361	13052.1	29086.1	75_baseline	Baseline	75	6	100	1.959	12	Keratinocytes	1.51253	-33.2467
75_baseline-Cell_1333	CD4	-0.302444	13030.3	29088.1	75_baseline	Baseline	75	6	100	6.897	4	Keratinocytes	-24.583	-4.34064
75_baseline-Cell_1333	CD68	-0.468757	13030.3	29088.1	75_baseline	Baseline	75	6	100	6.897	4	Keratinocytes	-24.583	-4.34064
75_baseline-Cell_1333	CD8	-0.444274	13030.3	29088.1	75_baseline	Baseline	75	6	100	6.897	4	Keratinocytes	-24.583	-4.34064
75_baseline-Cell_1333	MelanA	-0.478043	13030.3	29088.1	75_baseline	Baseline	75	6	100	6.897	4	Keratinocytes	-24.583	-4.34064
75_baseline-Cell_1333	PanCK	2.03606	13030.3	29088.1	75_baseline	Baseline	75	6	100	6.897	4	Keratinocytes	-24.583	-4.34064
75_baseline-Cell_1333	SOX10	-0.342545	13030.3	29088.1	75_baseline	Baseline	75	6	100	6.897	4	Keratinocytes	-24.583	-4.34064
75_baseline-Cell_1334	CD4	-0.221962	13041.1	29087.3	75_baseline	Baseline	75	5	83.3333	4.588	6	Keratinocytes	-20.2765	-18.3642
75_baseline-Cell_1334	CD68	-0.459909	13041.1	29087.3	75_baseline	Baseline	75	5	83.3333	4.588	6	Keratinocytes	-20.2765	-18.3642
75_baseline-Cell_1334	CD8	-0.464158	13041.1	29087.3	75_baseline	Baseline	75	5	83.3333	4.588	6	Keratinocytes	-20.2765	-18.3642
75_baseline-Cell_1334	MelanA	-0.442912	13041.1	29087.3	75_baseline	Baseline	75	5	83.3333	4.588	6	Keratinocytes	-20.2765	-18.3642
75_baseline-Cell_1334	PanCK	2.03246	13041.1	29087.3	75_baseline	Baseline	75	5	83.3333	4.588	6	Keratinocytes	-20.2765	-18.3642
75_baseline-Cell_1334	SOX10	-0.443519	13041.1	29087.3	75_baseline	Baseline	75	5	83.3333	4.588	6	Keratinocytes	-20.2765	-18.3642
75_baseline-Cell_1335	CD4	-0.303978	13034.3	29090.1	75_baseline	Baseline	75	6	100	3.883	6	Keratinocytes	-16.923	-24.7214
75_baseline-Cell_1335	CD68	-0.456984	13034.3	29090.1	75_baseline	Baseline	75	6	100	3.883	6	Keratinocytes	-16.923	-24.7214
75_baseline-Cell_1335	CD8	-0.460576	13034.3	29090.1	75_baseline	Baseline	75	6	100	3.883	6	Keratinocytes	-16.923	-24.7214
75_baseline-Cell_1335	MelanA	-0.42825	13034.3	29090.1	75_baseline	Baseline	75	6	100	3.883	6	Keratinocytes	-16.923	-24.7214
75_baseline-Cell_1335	PanCK	2.03781	13034.3	29090.1	75_baseline	Baseline	75	6	100	3.883	6	Keratinocytes	-16.923	-24.7214
75_baseline-Cell_1335	SOX10	-0.388023	13034.3	29090.1	75_baseline	Baseline	75	6	100	3.883	6	Keratinocytes	-16.923	-24.7214
75_baseline-Cell_1337	CD4	-0.302132	13060.8	29091.6	75_baseline	Baseline	75	6	100	4.262	6	Keratinocytes	-20.3043	-22.2263
75_baseline-Cell_1337	CD68	-0.446331	13060.8	29091.6	75_baseline	Baseline	75	6	100	4.262	6	Keratinocytes	-20.3043	-22.2263
75_baseline-Cell_1337	CD8	-0.4444	13060.8	29091.6	75_baseline	Baseline	75	6	100	4.262	6	Keratinocytes	-20.3043	-22.2263
75_baseline-Cell_1337	MelanA	-0.390969	13060.8	29091.6	75_baseline	Baseline	75	6	100	4.262	6	Keratinocytes	-20.3043	-22.2263
75_baseline-Cell_1337	PanCK	2.03789	13060.8	29091.6	75_baseline	Baseline	75	6	100	4.262	6	Keratinocytes	-20.3043	-22.2263
75_baseline-Cell_1337	SOX10	-0.454056	13060.8	29091.6	75_baseline	Baseline	75	6	100	4.262	6	Keratinocytes	-20.3043	-22.2263
75_baseline-Cell_1338	CD4	-0.273714	13070.3	29092.3	75_baseline	Baseline	75	6	100	6.053	6	Keratinocytes	-24.7821	-10.4877
75_baseline-Cell_1338	CD68	-0.468112	13070.3	29092.3	75_baseline	Baseline	75	6	100	6.053	6	Keratinocytes	-24.7821	-10.4877
75_baseline-Cell_1338	CD8	-0.422881	13070.3	29092.3	75_baseline	Baseline	75	6	100	6.053	6	Keratinocytes	-24.7821	-10.4877
75_baseline-Cell_1338	MelanA	-0.43876	13070.3	29092.3	75_baseline	Baseline	75	6	100	6.053	6	Keratinocytes	-24.7821	-10.4877
75_baseline-Cell_1338	PanCK	2.03645	13070.3	29092.3	75_baseline	Baseline	75	6	100	6.053	6	Keratinocytes	-24.7821	-10.4877
75_baseline-Cell_1338	SOX10	-0.432986	13070.3	29092.3	75_baseline	Baseline	75	6	100	6.053	6	Keratinocytes	-24.7821	-10.4877
75_baseline-Cell_1339	CD4	-0.272847	13043.6	29092.5	75_baseline	Baseline	75	6	100	2.623	12	Keratinocytes	-8.10901	-32.6844
75_baseline-Cell_1339	CD68	-0.451854	13043.6	29092.5	75_baseline	Baseline	75	6	100	2.623	12	Keratinocytes	-8.10901	-32.6844
75_baseline-Cell_1339	CD8	-0.44665	13043.6	29092.5	75_baseline	Baseline	75	6	100	2.623	12	Keratinocytes	-8.10901	-32.6844
75_baseline-Cell_1339	MelanA	-0.426876	13043.6	29092.5	75_baseline	Baseline	75	6	100	2.623	12	Keratinocytes	-8.10901	-32.6844
75_baseline-Cell_1339	PanCK	2.03655	13043.6	29092.5	75_baseline	Baseline	75	6	100	2.623	12	Keratinocytes	-8.10901	-32.6844
75_baseline-Cell_1339	SOX10	-0.438324	13043.6	29092.5	75_baseline	Baseline	75	6	100	2.623	12	Keratinocytes	-8.10901	-32.6844
75_baseline-Cell_134	CD4	-0.376308	13222.1	27770	75_baseline	Baseline	75	6	100	7.744	4	Keratinocytes	-15.4995	-2.1205
75_baseline-Cell_134	CD68	-0.472002	13222.1	27770	75_baseline	Baseline	75	6	100	7.744	4	Keratinocytes	-15.4995	-2.1205
75_baseline-Cell_134	CD8	-0.491412	13222.1	27770	75_baseline	Baseline	75	6	100	7.744	4	Keratinocytes	-15.4995	-2.1205
75_baseline-Cell_134	MelanA	-0.542419	13222.1	27770	75_baseline	Baseline	75	6	100	7.744	4	Keratinocytes	-15.4995	-2.1205
75_baseline-Cell_134	PanCK	2.02012	13222.1	27770	75_baseline	Baseline	75	6	100	7.744	4	Keratinocytes	-15.4995	-2.1205
75_baseline-Cell_134	SOX10	-0.137975	13222.1	27770	75_baseline	Baseline	75	6	100	7.744	4	Keratinocytes	-15.4995	-2.1205
75_baseline-Cell_1340	CD4	-0.322832	13051.3	29094.3	75_baseline	Baseline	75	6	100	2.287	12	Keratinocytes	-0.915585	-34.3678
75_baseline-Cell_1340	CD68	-0.208225	13051.3	29094.3	75_baseline	Baseline	75	6	100	2.287	12	Keratinocytes	-0.915585	-34.3678
75_baseline-Cell_1340	CD8	-0.535066	13051.3	29094.3	75_baseline	Baseline	75	6	100	2.287	12	Keratinocytes	-0.915585	-34.3678
75_baseline-Cell_1340	MelanA	-0.505353	13051.3	29094.3	75_baseline	Baseline	75	6	100	2.287	12	Keratinocytes	-0.915585	-34.3678
75_baseline-Cell_1340	PanCK	2.02589	13051.3	29094.3	75_baseline	Baseline	75	6	100	2.287	12	Keratinocytes	-0.915585	-34.3678
75_baseline-Cell_1340	SOX10	-0.454417	13051.3	29094.3	75_baseline	Baseline	75	6	100	2.287	12	Keratinocytes	-0.915585	-34.3678
75_baseline-Cell_1341	CD4	-0.222347	13069.3	29094.8	75_baseline	Baseline	75	6	100	8.564	4	Keratinocytes	-18.9759	3.04719
75_baseline-Cell_1341	CD68	-0.5587	13069.3	29094.8	75_baseline	Baseline	75	6	100	8.564	4	Keratinocytes	-18.9759	3.04719
75_baseline-Cell_1341	CD8	-0.441725	13069.3	29094.8	75_baseline	Baseline	75	6	100	8.564	4	Keratinocytes	-18.9759	3.04719
75_baseline-Cell_1341	MelanA	-0.340131	13069.3	29094.8	75_baseline	Baseline	75	6	100	8.564	4	Keratinocytes	-18.9759	3.04719
75_baseline-Cell_1341	PanCK	2.0277	13069.3	29094.8	75_baseline	Baseline	75	6	100	8.564	4	Keratinocytes	-18.9759	3.04719
75_baseline-Cell_1341	SOX10	-0.464797	13069.3	29094.8	75_baseline	Baseline	75	6	100	8.564	4	Keratinocytes	-18.9759	3.04719
75_baseline-Cell_1342	CD4	-0.331485	13026.6	29097	75_baseline	Baseline	75	6	100	6.525	4	Keratinocytes	-21.8091	-6.12896
75_baseline-Cell_1342	CD68	-0.480461	13026.6	29097	75_baseline	Baseline	75	6	100	6.525	4	Keratinocytes	-21.8091	-6.12896
75_baseline-Cell_1342	CD8	-0.448506	13026.6	29097	75_baseline	Baseline	75	6	100	6.525	4	Keratinocytes	-21.8091	-6.12896
75_baseline-Cell_1342	MelanA	-0.302229	13026.6	29097	75_baseline	Baseline	75	6	100	6.525	4	Keratinocytes	-21.8091	-6.12896
75_baseline-Cell_1342	PanCK	2.03549	13026.6	29097	75_baseline	Baseline	75	6	100	6.525	4	Keratinocytes	-21.8091	-6.12896
75_baseline-Cell_1342	SOX10	-0.47281	13026.6	29097	75_baseline	Baseline	75	6	100	6.525	4	Keratinocytes	-21.8091	-6.12896
75_baseline-Cell_1343	CD4	-0.311703	13070.5	29095.8	75_baseline	Baseline	75	6	100	6.297	6	Keratinocytes	-24.5239	-8.90547
75_baseline-Cell_1343	CD68	-0.44972	13070.5	29095.8	75_baseline	Baseline	75	6	100	6.297	6	Keratinocytes	-24.5239	-8.90547
75_baseline-Cell_1343	CD8	-0.464641	13070.5	29095.8	75_baseline	Baseline	75	6	100	6.297	6	Keratinocytes	-24.5239	-8.90547
75_baseline-Cell_1343	MelanA	-0.39843	13070.5	29095.8	75_baseline	Baseline	75	6	100	6.297	6	Keratinocytes	-24.5239	-8.90547
75_baseline-Cell_1343	PanCK	2.03831	13070.5	29095.8	75_baseline	Baseline	75	6	100	6.297	6	Keratinocytes	-24.5239	-8.90547
75_baseline-Cell_1343	SOX10	-0.413817	13070.5	29095.8	75_baseline	Baseline	75	6	100	6.297	6	Keratinocytes	-24.5239	-8.90547
75_baseline-Cell_1345	CD4	-0.250507	13056.1	29098.8	75_baseline	Baseline	75	6	100	3.091	12	Keratinocytes	-10.2636	-29.8149
75_baseline-Cell_1345	CD68	-0.417405	13056.1	29098.8	75_baseline	Baseline	75	6	100	3.091	12	Keratinocytes	-10.2636	-29.8149
75_baseline-Cell_1345	CD8	-0.480711	13056.1	29098.8	75_baseline	Baseline	75	6	100	3.091	12	Keratinocytes	-10.2636	-29.8149
75_baseline-Cell_1345	MelanA	-0.47016	13056.1	29098.8	75_baseline	Baseline	75	6	100	3.091	12	Keratinocytes	-10.2636	-29.8149
75_baseline-Cell_1345	PanCK	2.03427	13056.1	29098.8	75_baseline	Baseline	75	6	100	3.091	12	Keratinocytes	-10.2636	-29.8149
75_baseline-Cell_1345	SOX10	-0.415487	13056.1	29098.8	75_baseline	Baseline	75	6	100	3.091	12	Keratinocytes	-10.2636	-29.8149
75_baseline-Cell_1347	CD4	-0.682281	13021.1	29098.8	75_baseline	Baseline	75	6	100	11.061	7	Melanocyte	7.98086	11.3709
75_baseline-Cell_1347	CD68	-0.929079	13021.1	29098.8	75_baseline	Baseline	75	6	100	11.061	7	Melanocyte	7.98086	11.3709
75_baseline-Cell_1347	CD8	-0.922423	13021.1	29098.8	75_baseline	Baseline	75	6	100	11.061	7	Melanocyte	7.98086	11.3709
75_baseline-Cell_1347	MelanA	0.965946	13021.1	29098.8	75_baseline	Baseline	75	6	100	11.061	7	Melanocyte	7.98086	11.3709
75_baseline-Cell_1347	PanCK	0.210189	13021.1	29098.8	75_baseline	Baseline	75	6	100	11.061	7	Melanocyte	7.98086	11.3709
75_baseline-Cell_1347	SOX10	1.35765	13021.1	29098.8	75_baseline	Baseline	75	6	100	11.061	7	Melanocyte	7.98086	11.3709
75_baseline-Cell_1348	CD4	-0.310008	13032.8	29099.3	75_baseline	Baseline	75	6	100	6.006	6	Keratinocytes	-28.0307	-10.1066
75_baseline-Cell_1348	CD68	-0.4341	13032.8	29099.3	75_baseline	Baseline	75	6	100	6.006	6	Keratinocytes	-28.0307	-10.1066
75_baseline-Cell_1348	CD8	-0.429173	13032.8	29099.3	75_baseline	Baseline	75	6	100	6.006	6	Keratinocytes	-28.0307	-10.1066
75_baseline-Cell_1348	MelanA	-0.429173	13032.8	29099.3	75_baseline	Baseline	75	6	100	6.006	6	Keratinocytes	-28.0307	-10.1066
75_baseline-Cell_1348	PanCK	2.03879	13032.8	29099.3	75_baseline	Baseline	75	6	100	6.006	6	Keratinocytes	-28.0307	-10.1066
75_baseline-Cell_1348	SOX10	-0.43634	13032.8	29099.3	75_baseline	Baseline	75	6	100	6.006	6	Keratinocytes	-28.0307	-10.1066
75_baseline-Cell_135	CD4	-0.320814	13202.9	27772.3	75_baseline	Baseline	75	6	100	7.986	4	Keratinocytes	-28.482	4.96341
75_baseline-Cell_135	CD68	-0.444655	13202.9	27772.3	75_baseline	Baseline	75	6	100	7.986	4	Keratinocytes	-28.482	4.96341
75_baseline-Cell_135	CD8	-0.436376	13202.9	27772.3	75_baseline	Baseline	75	6	100	7.986	4	Keratinocytes	-28.482	4.96341
75_baseline-Cell_135	MelanA	-0.437066	13202.9	27772.3	75_baseline	Baseline	75	6	100	7.986	4	Keratinocytes	-28.482	4.96341
75_baseline-Cell_135	PanCK	2.03907	13202.9	27772.3	75_baseline	Baseline	75	6	100	7.986	4	Keratinocytes	-28.482	4.96341
75_baseline-Cell_135	SOX10	-0.400155	13202.9	27772.3	75_baseline	Baseline	75	6	100	7.986	4	Keratinocytes	-28.482	4.96341
75_baseline-Cell_1350	CD4	-0.344134	13039.3	29100	75_baseline	Baseline	75	6	100	4.172	6	Keratinocytes	-17.3859	-23.7586
75_baseline-Cell_1350	CD68	-0.455936	13039.3	29100	75_baseline	Baseline	75	6	100	4.172	6	Keratinocytes	-17.3859	-23.7586
75_baseline-Cell_1350	CD8	-0.403573	13039.3	29100	75_baseline	Baseline	75	6	100	4.172	6	Keratinocytes	-17.3859	-23.7586
75_baseline-Cell_1350	MelanA	-0.433292	13039.3	29100	75_baseline	Baseline	75	6	100	4.172	6	Keratinocytes	-17.3859	-23.7586
75_baseline-Cell_1350	PanCK	2.0398	13039.3	29100	75_baseline	Baseline	75	6	100	4.172	6	Keratinocytes	-17.3859	-23.7586
75_baseline-Cell_1350	SOX10	-0.402865	13039.3	29100	75_baseline	Baseline	75	6	100	4.172	6	Keratinocytes	-17.3859	-23.7586
75_baseline-Cell_1351	CD4	-0.321868	13077.8	29102.3	75_baseline	Baseline	75	6	100	6.808	4	Keratinocytes	-20.6665	-6.34001
75_baseline-Cell_1351	CD68	-0.473327	13077.8	29102.3	75_baseline	Baseline	75	6	100	6.808	4	Keratinocytes	-20.6665	-6.34001
75_baseline-Cell_1351	CD8	-0.492434	13077.8	29102.3	75_baseline	Baseline	75	6	100	6.808	4	Keratinocytes	-20.6665	-6.34001
75_baseline-Cell_1351	MelanA	-0.332587	13077.8	29102.3	75_baseline	Baseline	75	6	100	6.808	4	Keratinocytes	-20.6665	-6.34001
75_baseline-Cell_1351	PanCK	2.03622	13077.8	29102.3	75_baseline	Baseline	75	6	100	6.808	4	Keratinocytes	-20.6665	-6.34001
75_baseline-Cell_1351	SOX10	-0.416006	13077.8	29102.3	75_baseline	Baseline	75	6	100	6.808	4	Keratinocytes	-20.6665	-6.34001
75_baseline-Cell_1352	CD4	-0.311175	13047.1	29103	75_baseline	Baseline	75	6	100	3.698	6	Keratinocytes	-15.2799	-25.7826
75_baseline-Cell_1352	CD68	-0.432564	13047.1	29103	75_baseline	Baseline	75	6	100	3.698	6	Keratinocytes	-15.2799	-25.7826
75_baseline-Cell_1352	CD8	-0.474855	13047.1	29103	75_baseline	Baseline	75	6	100	3.698	6	Keratinocytes	-15.2799	-25.7826
75_baseline-Cell_1352	MelanA	-0.452927	13047.1	29103	75_baseline	Baseline	75	6	100	3.698	6	Keratinocytes	-15.2799	-25.7826
75_baseline-Cell_1352	PanCK	2.03752	13047.1	29103	75_baseline	Baseline	75	6	100	3.698	6	Keratinocytes	-15.2799	-25.7826
75_baseline-Cell_1352	SOX10	-0.365996	13047.1	29103	75_baseline	Baseline	75	6	100	3.698	6	Keratinocytes	-15.2799	-25.7826
75_baseline-Cell_1353	CD4	-0.297097	13053.3	29103.8	75_baseline	Baseline	75	6	100	6.003	4	Keratinocytes	-10.1009	-10.9642
75_baseline-Cell_1353	CD68	-0.105573	13053.3	29103.8	75_baseline	Baseline	75	6	100	6.003	4	Keratinocytes	-10.1009	-10.9642
75_baseline-Cell_1353	CD8	-0.702907	13053.3	29103.8	75_baseline	Baseline	75	6	100	6.003	4	Keratinocytes	-10.1009	-10.9642
75_baseline-Cell_1353	MelanA	-0.686423	13053.3	29103.8	75_baseline	Baseline	75	6	100	6.003	4	Keratinocytes	-10.1009	-10.9642
75_baseline-Cell_1353	PanCK	1.97528	13053.3	29103.8	75_baseline	Baseline	75	6	100	6.003	4	Keratinocytes	-10.1009	-10.9642
75_baseline-Cell_1353	SOX10	-0.183282	13053.3	29103.8	75_baseline	Baseline	75	6	100	6.003	4	Keratinocytes	-10.1009	-10.9642
75_baseline-Cell_1354	CD4	-0.279938	13081	29107.3	75_baseline	Baseline	75	6	100	6.647	4	Keratinocytes	-19.4672	-6.37609
75_baseline-Cell_1354	CD68	-0.486064	13081	29107.3	75_baseline	Baseline	75	6	100	6.647	4	Keratinocytes	-19.4672	-6.37609
75_baseline-Cell_1354	CD8	-0.512316	13081	29107.3	75_baseline	Baseline	75	6	100	6.647	4	Keratinocytes	-19.4672	-6.37609
75_baseline-Cell_1354	MelanA	-0.444255	13081	29107.3	75_baseline	Baseline	75	6	100	6.647	4	Keratinocytes	-19.4672	-6.37609
75_baseline-Cell_1354	PanCK	2.03217	13081	29107.3	75_baseline	Baseline	75	6	100	6.647	4	Keratinocytes	-19.4672	-6.37609
75_baseline-Cell_1354	SOX10	-0.309593	13081	29107.3	75_baseline	Baseline	75	6	100	6.647	4	Keratinocytes	-19.4672	-6.37609
75_baseline-Cell_1355	CD4	-0.285303	13065.3	29105.5	75_baseline	Baseline	75	6	100	5.986	6	Keratinocytes	-24.3589	-10.4749
75_baseline-Cell_1355	CD68	-0.463961	13065.3	29105.5	75_baseline	Baseline	75	6	100	5.986	6	Keratinocytes	-24.3589	-10.4749
75_baseline-Cell_1355	CD8	-0.455222	13065.3	29105.5	75_baseline	Baseline	75	6	100	5.986	6	Keratinocytes	-24.3589	-10.4749
75_baseline-Cell_1355	MelanA	-0.442114	13065.3	29105.5	75_baseline	Baseline	75	6	100	5.986	6	Keratinocytes	-24.3589	-10.4749
75_baseline-Cell_1355	PanCK	2.03677	13065.3	29105.5	75_baseline	Baseline	75	6	100	5.986	6	Keratinocytes	-24.3589	-10.4749
75_baseline-Cell_1355	SOX10	-0.390167	13065.3	29105.5	75_baseline	Baseline	75	6	100	5.986	6	Keratinocytes	-24.3589	-10.4749
75_baseline-Cell_1357	CD4	-0.331072	13028.8	29108.3	75_baseline	Baseline	75	6	100	9.474	2	Keratinocytes	-24.4889	11.1004
75_baseline-Cell_1357	CD68	-0.4676	13028.8	29108.3	75_baseline	Baseline	75	6	100	9.474	2	Keratinocytes	-24.4889	11.1004
75_baseline-Cell_1357	CD8	-0.45215	13028.8	29108.3	75_baseline	Baseline	75	6	100	9.474	2	Keratinocytes	-24.4889	11.1004
75_baseline-Cell_1357	MelanA	-0.434493	13028.8	29108.3	75_baseline	Baseline	75	6	100	9.474	2	Keratinocytes	-24.4889	11.1004
75_baseline-Cell_1357	PanCK	2.03814	13028.8	29108.3	75_baseline	Baseline	75	6	100	9.474	2	Keratinocytes	-24.4889	11.1004
75_baseline-Cell_1357	SOX10	-0.352828	13028.8	29108.3	75_baseline	Baseline	75	6	100	9.474	2	Keratinocytes	-24.4889	11.1004
75_baseline-Cell_1358	CD4	-0.316845	13040.6	29110	75_baseline	Baseline	75	6	100	5.347	6	Keratinocytes	-22.4766	-14.729
75_baseline-Cell_1358	CD68	-0.466157	13040.6	29110	75_baseline	Baseline	75	6	100	5.347	6	Keratinocytes	-22.4766	-14.729
75_baseline-Cell_1358	CD8	-0.467757	13040.6	29110	75_baseline	Baseline	75	6	100	5.347	6	Keratinocytes	-22.4766	-14.729
75_baseline-Cell_1358	MelanA	-0.444294	13040.6	29110	75_baseline	Baseline	75	6	100	5.347	6	Keratinocytes	-22.4766	-14.729
75_baseline-Cell_1358	PanCK	2.03696	13040.6	29110	75_baseline	Baseline	75	6	100	5.347	6	Keratinocytes	-22.4766	-14.729
75_baseline-Cell_1358	SOX10	-0.341908	13040.6	29110	75_baseline	Baseline	75	6	100	5.347	6	Keratinocytes	-22.4766	-14.729
75_baseline-Cell_1359	CD4	-0.274976	13053.8	29111	75_baseline	Baseline	75	5	83.3333	3.203	12	Keratinocytes	-12.3321	-28.3763
75_baseline-Cell_1359	CD68	-0.451653	13053.8	29111	75_baseline	Baseline	75	5	83.3333	3.203	12	Keratinocytes	-12.3321	-28.3763
75_baseline-Cell_1359	CD8	-0.469232	13053.8	29111	75_baseline	Baseline	75	5	83.3333	3.203	12	Keratinocytes	-12.3321	-28.3763
75_baseline-Cell_1359	MelanA	-0.456048	13053.8	29111	75_baseline	Baseline	75	5	83.3333	3.203	12	Keratinocytes	-12.3321	-28.3763
75_baseline-Cell_1359	PanCK	2.03588	13053.8	29111	75_baseline	Baseline	75	5	83.3333	3.203	12	Keratinocytes	-12.3321	-28.3763
75_baseline-Cell_1359	SOX10	-0.383971	13053.8	29111	75_baseline	Baseline	75	5	83.3333	3.203	12	Keratinocytes	-12.3321	-28.3763
75_baseline-Cell_136	CD4	-0.37469	13231.6	27774.5	75_baseline	Baseline	75	6	100	10.597	2	Keratinocytes	-13.9744	7.571
75_baseline-Cell_136	CD68	-0.467986	13231.6	27774.5	75_baseline	Baseline	75	6	100	10.597	2	Keratinocytes	-13.9744	7.571
75_baseline-Cell_136	CD8	-0.422785	13231.6	27774.5	75_baseline	Baseline	75	6	100	10.597	2	Keratinocytes	-13.9744	7.571
75_baseline-Cell_136	MelanA	-0.552965	13231.6	27774.5	75_baseline	Baseline	75	6	100	10.597	2	Keratinocytes	-13.9744	7.571
75_baseline-Cell_136	PanCK	2.02786	13231.6	27774.5	75_baseline	Baseline	75	6	100	10.597	2	Keratinocytes	-13.9744	7.571
75_baseline-Cell_136	SOX10	-0.209434	13231.6	27774.5	75_baseline	Baseline	75	6	100	10.597	2	Keratinocytes	-13.9744	7.571
75_baseline-Cell_1360	CD4	-0.283997	13068.5	29112.8	75_baseline	Baseline	75	6	100	5.381	6	Keratinocytes	-22.9651	-14.605
75_baseline-Cell_1360	CD68	-0.467313	13068.5	29112.8	75_baseline	Baseline	75	6	100	5.381	6	Keratinocytes	-22.9651	-14.605
75_baseline-Cell_1360	CD8	-0.453376	13068.5	29112.8	75_baseline	Baseline	75	6	100	5.381	6	Keratinocytes	-22.9651	-14.605
75_baseline-Cell_1360	MelanA	-0.417464	13068.5	29112.8	75_baseline	Baseline	75	6	100	5.381	6	Keratinocytes	-22.9651	-14.605
75_baseline-Cell_1360	PanCK	2.03693	13068.5	29112.8	75_baseline	Baseline	75	6	100	5.381	6	Keratinocytes	-22.9651	-14.605
75_baseline-Cell_1360	SOX10	-0.414783	13068.5	29112.8	75_baseline	Baseline	75	6	100	5.381	6	Keratinocytes	-22.9651	-14.605
75_baseline-Cell_1361	CD4	-0.299998	13035.3	29113	75_baseline	Baseline	75	6	100	7.328	4	Keratinocytes	-28.7848	-0.0755521
75_baseline-Cell_1361	CD68	-0.441689	13035.3	29113	75_baseline	Baseline	75	6	100	7.328	4	Keratinocytes	-28.7848	-0.0755521
75_baseline-Cell_1361	CD8	-0.435316	13035.3	29113	75_baseline	Baseline	75	6	100	7.328	4	Keratinocytes	-28.7848	-0.0755521
75_baseline-Cell_1361	MelanA	-0.430818	13035.3	29113	75_baseline	Baseline	75	6	100	7.328	4	Keratinocytes	-28.7848	-0.0755521
75_baseline-Cell_1361	PanCK	2.03827	13035.3	29113	75_baseline	Baseline	75	6	100	7.328	4	Keratinocytes	-28.7848	-0.0755521
75_baseline-Cell_1361	SOX10	-0.430443	13035.3	29113	75_baseline	Baseline	75	6	100	7.328	4	Keratinocytes	-28.7848	-0.0755521
75_baseline-Cell_1362	CD4	-0.311186	13048.3	29115	75_baseline	Baseline	75	6	100	6.853	4	Keratinocytes	-28.181	-3.65648
75_baseline-Cell_1362	CD68	-0.441629	13048.3	29115	75_baseline	Baseline	75	6	100	6.853	4	Keratinocytes	-28.181	-3.65648
75_baseline-Cell_1362	CD8	-0.437173	13048.3	29115	75_baseline	Baseline	75	6	100	6.853	4	Keratinocytes	-28.181	-3.65648
75_baseline-Cell_1362	MelanA	-0.42421	13048.3	29115	75_baseline	Baseline	75	6	100	6.853	4	Keratinocytes	-28.181	-3.65648
75_baseline-Cell_1362	PanCK	2.03881	13048.3	29115	75_baseline	Baseline	75	6	100	6.853	4	Keratinocytes	-28.181	-3.65648
75_baseline-Cell_1362	SOX10	-0.424615	13048.3	29115	75_baseline	Baseline	75	6	100	6.853	4	Keratinocytes	-28.181	-3.65648
75_baseline-Cell_1363	CD4	-0.308972	13028.1	29116	75_baseline	Baseline	75	6	100	11.725	2	Keratinocytes	-19.5547	22.9163
75_baseline-Cell_1363	CD68	-0.452824	13028.1	29116	75_baseline	Baseline	75	6	100	11.725	2	Keratinocytes	-19.5547	22.9163
75_baseline-Cell_1363	CD8	-0.374655	13028.1	29116	75_baseline	Baseline	75	6	100	11.725	2	Keratinocytes	-19.5547	22.9163
75_baseline-Cell_1363	MelanA	-0.415113	13028.1	29116	75_baseline	Baseline	75	6	100	11.725	2	Keratinocytes	-19.5547	22.9163
75_baseline-Cell_1363	PanCK	2.03735	13028.1	29116	75_baseline	Baseline	75	6	100	11.725	2	Keratinocytes	-19.5547	22.9163
75_baseline-Cell_1363	SOX10	-0.48579	13028.1	29116	75_baseline	Baseline	75	6	100	11.725	2	Keratinocytes	-19.5547	22.9163
75_baseline-Cell_1364	CD4	0.104536	13113.7	29116.8	75_baseline	Baseline	75	6	100	2.476	12	Keratinocytes	-0.0860046	-26.8522
75_baseline-Cell_1364	CD68	-0.603676	13113.7	29116.8	75_baseline	Baseline	75	6	100	2.476	12	Keratinocytes	-0.0860046	-26.8522
75_baseline-Cell_1364	CD8	-0.155073	13113.7	29116.8	75_baseline	Baseline	75	6	100	2.476	12	Keratinocytes	-0.0860046	-26.8522
75_baseline-Cell_1364	MelanA	-0.850823	13113.7	29116.8	75_baseline	Baseline	75	6	100	2.476	12	Keratinocytes	-0.0860046	-26.8522
75_baseline-Cell_1364	PanCK	1.92387	13113.7	29116.8	75_baseline	Baseline	75	6	100	2.476	12	Keratinocytes	-0.0860046	-26.8522
75_baseline-Cell_1364	SOX10	-0.418835	13113.7	29116.8	75_baseline	Baseline	75	6	100	2.476	12	Keratinocytes	-0.0860046	-26.8522
75_baseline-Cell_1365	CD4	-0.317141	13041.3	29116.8	75_baseline	Baseline	75	6	100	7.711	4	Keratinocytes	-28.2736	3.00441
75_baseline-Cell_1365	CD68	-0.443469	13041.3	29116.8	75_baseline	Baseline	75	6	100	7.711	4	Keratinocytes	-28.2736	3.00441
75_baseline-Cell_1365	CD8	-0.433032	13041.3	29116.8	75_baseline	Baseline	75	6	100	7.711	4	Keratinocytes	-28.2736	3.00441
75_baseline-Cell_1365	MelanA	-0.447428	13041.3	29116.8	75_baseline	Baseline	75	6	100	7.711	4	Keratinocytes	-28.2736	3.00441
75_baseline-Cell_1365	PanCK	2.03883	13041.3	29116.8	75_baseline	Baseline	75	6	100	7.711	4	Keratinocytes	-28.2736	3.00441
75_baseline-Cell_1365	SOX10	-0.397761	13041.3	29116.8	75_baseline	Baseline	75	6	100	7.711	4	Keratinocytes	-28.2736	3.00441
75_baseline-Cell_1366	CD4	-0.279868	13058.1	29117.3	75_baseline	Baseline	75	6	100	4.642	6	Keratinocytes	-20.5163	-20.0676
75_baseline-Cell_1366	CD68	-0.445449	13058.1	29117.3	75_baseline	Baseline	75	6	100	4.642	6	Keratinocytes	-20.5163	-20.0676
75_baseline-Cell_1366	CD8	-0.446065	13058.1	29117.3	75_baseline	Baseline	75	6	100	4.642	6	Keratinocytes	-20.5163	-20.0676
75_baseline-Cell_1366	MelanA	-0.437447	13058.1	29117.3	75_baseline	Baseline	75	6	100	4.642	6	Keratinocytes	-20.5163	-20.0676
75_baseline-Cell_1366	PanCK	2.03704	13058.1	29117.3	75_baseline	Baseline	75	6	100	4.642	6	Keratinocytes	-20.5163	-20.0676
75_baseline-Cell_1366	SOX10	-0.428214	13058.1	29117.3	75_baseline	Baseline	75	6	100	4.642	6	Keratinocytes	-20.5163	-20.0676
75_baseline-Cell_1367	CD4	-0.335247	13042.6	29119	75_baseline	Baseline	75	6	100	7.389	4	Keratinocytes	-28.4598	0.217124
75_baseline-Cell_1367	CD68	-0.448814	13042.6	29119	75_baseline	Baseline	75	6	100	7.389	4	Keratinocytes	-28.4598	0.217124
75_baseline-Cell_1367	CD8	-0.420235	13042.6	29119	75_baseline	Baseline	75	6	100	7.389	4	Keratinocytes	-28.4598	0.217124
75_baseline-Cell_1367	MelanA	-0.392783	13042.6	29119	75_baseline	Baseline	75	6	100	7.389	4	Keratinocytes	-28.4598	0.217124
75_baseline-Cell_1367	PanCK	2.0395	13042.6	29119	75_baseline	Baseline	75	6	100	7.389	4	Keratinocytes	-28.4598	0.217124
75_baseline-Cell_1367	SOX10	-0.442421	13042.6	29119	75_baseline	Baseline	75	6	100	7.389	4	Keratinocytes	-28.4598	0.217124
75_baseline-Cell_1368	CD4	-0.395347	13023.3	29118.3	75_baseline	Baseline	75	6	100	14.054	2	Keratinocytes	-7.4684	20.9812
75_baseline-Cell_1368	CD68	-0.533395	13023.3	29118.3	75_baseline	Baseline	75	6	100	14.054	2	Keratinocytes	-7.4684	20.9812
75_baseline-Cell_1368	CD8	-0.453705	13023.3	29118.3	75_baseline	Baseline	75	6	100	14.054	2	Keratinocytes	-7.4684	20.9812
75_baseline-Cell_1368	MelanA	-0.144996	13023.3	29118.3	75_baseline	Baseline	75	6	100	14.054	2	Keratinocytes	-7.4684	20.9812
75_baseline-Cell_1368	PanCK	2.02185	13023.3	29118.3	75_baseline	Baseline	75	6	100	14.054	2	Keratinocytes	-7.4684	20.9812
75_baseline-Cell_1368	SOX10	-0.494408	13023.3	29118.3	75_baseline	Baseline	75	6	100	14.054	2	Keratinocytes	-7.4684	20.9812
75_baseline-Cell_1369	CD4	-0.259138	13052.1	29123.3	75_baseline	Baseline	75	6	100	5.577	6	Keratinocytes	-22.5859	-12.724
75_baseline-Cell_1369	CD68	-0.45578	13052.1	29123.3	75_baseline	Baseline	75	6	100	5.577	6	Keratinocytes	-22.5859	-12.724
75_baseline-Cell_1369	CD8	-0.46101	13052.1	29123.3	75_baseline	Baseline	75	6	100	5.577	6	Keratinocytes	-22.5859	-12.724
75_baseline-Cell_1369	MelanA	-0.474084	13052.1	29123.3	75_baseline	Baseline	75	6	100	5.577	6	Keratinocytes	-22.5859	-12.724
75_baseline-Cell_1369	PanCK	2.03467	13052.1	29123.3	75_baseline	Baseline	75	6	100	5.577	6	Keratinocytes	-22.5859	-12.724
75_baseline-Cell_1369	SOX10	-0.384654	13052.1	29123.3	75_baseline	Baseline	75	6	100	5.577	6	Keratinocytes	-22.5859	-12.724
75_baseline-Cell_137	CD4	-0.33475	13211.1	27776.5	75_baseline	Baseline	75	6	100	9.525	2	Keratinocytes	-23.1757	9.29201
75_baseline-Cell_137	CD68	-0.463069	13211.1	27776.5	75_baseline	Baseline	75	6	100	9.525	2	Keratinocytes	-23.1757	9.29201
75_baseline-Cell_137	CD8	-0.446708	13211.1	27776.5	75_baseline	Baseline	75	6	100	9.525	2	Keratinocytes	-23.1757	9.29201
75_baseline-Cell_137	MelanA	-0.484562	13211.1	27776.5	75_baseline	Baseline	75	6	100	9.525	2	Keratinocytes	-23.1757	9.29201
75_baseline-Cell_137	PanCK	2.03593	13211.1	27776.5	75_baseline	Baseline	75	6	100	9.525	2	Keratinocytes	-23.1757	9.29201
75_baseline-Cell_137	SOX10	-0.306841	13211.1	27776.5	75_baseline	Baseline	75	6	100	9.525	2	Keratinocytes	-23.1757	9.29201
75_baseline-Cell_1370	CD4	-0.500833	13015.9	29126	75_baseline	Baseline	75	6	100	7.311	4	Keratinocytes	-8.02374	-8.11245
75_baseline-Cell_1370	CD68	-0.115508	13015.9	29126	75_baseline	Baseline	75	6	100	7.311	4	Keratinocytes	-8.02374	-8.11245
75_baseline-Cell_1370	CD8	-0.733633	13015.9	29126	75_baseline	Baseline	75	6	100	7.311	4	Keratinocytes	-8.02374	-8.11245
75_baseline-Cell_1370	MelanA	-0.528483	13015.9	29126	75_baseline	Baseline	75	6	100	7.311	4	Keratinocytes	-8.02374	-8.11245
75_baseline-Cell_1370	PanCK	1.97702	13015.9	29126	75_baseline	Baseline	75	6	100	7.311	4	Keratinocytes	-8.02374	-8.11245
75_baseline-Cell_1370	SOX10	-0.098561	13015.9	29126	75_baseline	Baseline	75	6	100	7.311	4	Keratinocytes	-8.02374	-8.11245
75_baseline-Cell_1371	CD4	-0.319978	13041.1	29125.3	75_baseline	Baseline	75	6	100	10.188	2	Keratinocytes	-23.3371	16.1308
75_baseline-Cell_1371	CD68	-0.456034	13041.1	29125.3	75_baseline	Baseline	75	6	100	10.188	2	Keratinocytes	-23.3371	16.1308
75_baseline-Cell_1371	CD8	-0.429345	13041.1	29125.3	75_baseline	Baseline	75	6	100	10.188	2	Keratinocytes	-23.3371	16.1308
75_baseline-Cell_1371	MelanA	-0.380028	13041.1	29125.3	75_baseline	Baseline	75	6	100	10.188	2	Keratinocytes	-23.3371	16.1308
75_baseline-Cell_1371	PanCK	2.03852	13041.1	29125.3	75_baseline	Baseline	75	6	100	10.188	2	Keratinocytes	-23.3371	16.1308
75_baseline-Cell_1371	SOX10	-0.453133	13041.1	29125.3	75_baseline	Baseline	75	6	100	10.188	2	Keratinocytes	-23.3371	16.1308
75_baseline-Cell_1372	CD4	-0.345892	13028.8	29130.3	75_baseline	Baseline	75	6	100	12.704	2	Keratinocytes	-16.182	25.5196
75_baseline-Cell_1372	CD68	-0.462394	13028.8	29130.3	75_baseline	Baseline	75	6	100	12.704	2	Keratinocytes	-16.182	25.5196
75_baseline-Cell_1372	CD8	-0.423176	13028.8	29130.3	75_baseline	Baseline	75	6	100	12.704	2	Keratinocytes	-16.182	25.5196
75_baseline-Cell_1372	MelanA	-0.415101	13028.8	29130.3	75_baseline	Baseline	75	6	100	12.704	2	Keratinocytes	-16.182	25.5196
75_baseline-Cell_1372	PanCK	2.03975	13028.8	29130.3	75_baseline	Baseline	75	6	100	12.704	2	Keratinocytes	-16.182	25.5196
75_baseline-Cell_1372	SOX10	-0.393185	13028.8	29130.3	75_baseline	Baseline	75	6	100	12.704	2	Keratinocytes	-16.182	25.5196
75_baseline-Cell_1373	CD4	-0.310548	13034.8	29129.5	75_baseline	Baseline	75	6	100	8.548	2	Keratinocytes	-27.8493	9.44108
75_baseline-Cell_1373	CD68	-0.42874	13034.8	29129.5	75_baseline	Baseline	75	6	100	8.548	2	Keratinocytes	-27.8493	9.44108
75_baseline-Cell_1373	CD8	-0.426479	13034.8	29129.5	75_baseline	Baseline	75	6	100	8.548	2	Keratinocytes	-27.8493	9.44108
75_baseline-Cell_1373	MelanA	-0.423896	13034.8	29129.5	75_baseline	Baseline	75	6	100	8.548	2	Keratinocytes	-27.8493	9.44108
75_baseline-Cell_1373	PanCK	2.03875	13034.8	29129.5	75_baseline	Baseline	75	6	100	8.548	2	Keratinocytes	-27.8493	9.44108
75_baseline-Cell_1373	SOX10	-0.449084	13034.8	29129.5	75_baseline	Baseline	75	6	100	8.548	2	Keratinocytes	-27.8493	9.44108
75_baseline-Cell_1374	CD4	-0.319337	13050.3	29133.3	75_baseline	Baseline	75	6	100	6.469	6	Keratinocytes	-23.7066	-8.20471
75_baseline-Cell_1374	CD68	-0.468078	13050.3	29133.3	75_baseline	Baseline	75	6	100	6.469	6	Keratinocytes	-23.7066	-8.20471
75_baseline-Cell_1374	CD8	-0.460201	13050.3	29133.3	75_baseline	Baseline	75	6	100	6.469	6	Keratinocytes	-23.7066	-8.20471
75_baseline-Cell_1374	MelanA	-0.395793	13050.3	29133.3	75_baseline	Baseline	75	6	100	6.469	6	Keratinocytes	-23.7066	-8.20471
75_baseline-Cell_1374	PanCK	2.03828	13050.3	29133.3	75_baseline	Baseline	75	6	100	6.469	6	Keratinocytes	-23.7066	-8.20471
75_baseline-Cell_1374	SOX10	-0.394866	13050.3	29133.3	75_baseline	Baseline	75	6	100	6.469	6	Keratinocytes	-23.7066	-8.20471
75_baseline-Cell_1376	CD4	-0.300027	13042.1	29136	75_baseline	Baseline	75	6	100	6.99	4	Keratinocytes	-28.1971	-3.10052
75_baseline-Cell_1376	CD68	-0.426312	13042.1	29136	75_baseline	Baseline	75	6	100	6.99	4	Keratinocytes	-28.1971	-3.10052
75_baseline-Cell_1376	CD8	-0.440388	13042.1	29136	75_baseline	Baseline	75	6	100	6.99	4	Keratinocytes	-28.1971	-3.10052
75_baseline-Cell_1376	MelanA	-0.431138	13042.1	29136	75_baseline	Baseline	75	6	100	6.99	4	Keratinocytes	-28.1971	-3.10052
75_baseline-Cell_1376	PanCK	2.03825	13042.1	29136	75_baseline	Baseline	75	6	100	6.99	4	Keratinocytes	-28.1971	-3.10052
75_baseline-Cell_1376	SOX10	-0.440388	13042.1	29136	75_baseline	Baseline	75	6	100	6.99	4	Keratinocytes	-28.1971	-3.10052
75_baseline-Cell_1377	CD4	-0.368548	13023.8	29138.5	75_baseline	Baseline	75	6	100	8.875	2	Keratinocytes	-12.9763	5.25615
75_baseline-Cell_1377	CD68	-0.519104	13023.8	29138.5	75_baseline	Baseline	75	6	100	8.875	2	Keratinocytes	-12.9763	5.25615
75_baseline-Cell_1377	CD8	-0.482971	13023.8	29138.5	75_baseline	Baseline	75	6	100	8.875	2	Keratinocytes	-12.9763	5.25615
75_baseline-Cell_1377	MelanA	-0.108839	13023.8	29138.5	75_baseline	Baseline	75	6	100	8.875	2	Keratinocytes	-12.9763	5.25615
75_baseline-Cell_1377	PanCK	2.0155	13023.8	29138.5	75_baseline	Baseline	75	6	100	8.875	2	Keratinocytes	-12.9763	5.25615
75_baseline-Cell_1377	SOX10	-0.536042	13023.8	29138.5	75_baseline	Baseline	75	6	100	8.875	2	Keratinocytes	-12.9763	5.25615
75_baseline-Cell_1379	CD4	-0.330876	13037.8	29142.2	75_baseline	Baseline	75	6	100	8.554	4	Keratinocytes	-26.7136	6.63089
75_baseline-Cell_1379	CD68	-0.466001	13037.8	29142.2	75_baseline	Baseline	75	6	100	8.554	4	Keratinocytes	-26.7136	6.63089
75_baseline-Cell_1379	CD8	-0.42949	13037.8	29142.2	75_baseline	Baseline	75	6	100	8.554	4	Keratinocytes	-26.7136	6.63089
75_baseline-Cell_1379	MelanA	-0.433585	13037.8	29142.2	75_baseline	Baseline	75	6	100	8.554	4	Keratinocytes	-26.7136	6.63089
75_baseline-Cell_1379	PanCK	2.03894	13037.8	29142.2	75_baseline	Baseline	75	6	100	8.554	4	Keratinocytes	-26.7136	6.63089
75_baseline-Cell_1379	SOX10	-0.378988	13037.8	29142.2	75_baseline	Baseline	75	6	100	8.554	4	Keratinocytes	-26.7136	6.63089
75_baseline-Cell_138	CD4	-0.345696	13189.9	27777	75_baseline	Baseline	75	6	100	9.91	2	Keratinocytes	-22.8692	14.5179
75_baseline-Cell_138	CD68	-0.464544	13189.9	27777	75_baseline	Baseline	75	6	100	9.91	2	Keratinocytes	-22.8692	14.5179
75_baseline-Cell_138	CD8	-0.458572	13189.9	27777	75_baseline	Baseline	75	6	100	9.91	2	Keratinocytes	-22.8692	14.5179
75_baseline-Cell_138	MelanA	-0.357043	13189.9	27777	75_baseline	Baseline	75	6	100	9.91	2	Keratinocytes	-22.8692	14.5179
75_baseline-Cell_138	PanCK	2.03874	13189.9	27777	75_baseline	Baseline	75	6	100	9.91	2	Keratinocytes	-22.8692	14.5179
75_baseline-Cell_138	SOX10	-0.412884	13189.9	27777	75_baseline	Baseline	75	6	100	9.91	2	Keratinocytes	-22.8692	14.5179
75_baseline-Cell_1381	CD4	-0.342228	13029.1	29145.7	75_baseline	Baseline	75	6	100	10.021	2	Keratinocytes	-24.8155	15.9305
75_baseline-Cell_1381	CD68	-0.441332	13029.1	29145.7	75_baseline	Baseline	75	6	100	10.021	2	Keratinocytes	-24.8155	15.9305
75_baseline-Cell_1381	CD8	-0.423442	13029.1	29145.7	75_baseline	Baseline	75	6	100	10.021	2	Keratinocytes	-24.8155	15.9305
75_baseline-Cell_1381	MelanA	-0.376304	13029.1	29145.7	75_baseline	Baseline	75	6	100	10.021	2	Keratinocytes	-24.8155	15.9305
75_baseline-Cell_1381	PanCK	2.0394	13029.1	29145.7	75_baseline	Baseline	75	6	100	10.021	2	Keratinocytes	-24.8155	15.9305
75_baseline-Cell_1381	SOX10	-0.456099	13029.1	29145.7	75_baseline	Baseline	75	6	100	10.021	2	Keratinocytes	-24.8155	15.9305
75_baseline-Cell_1382	CD4	-0.307241	13045.1	29144.5	75_baseline	Baseline	75	6	100	5.921	6	Keratinocytes	-23.1355	-10.8595
75_baseline-Cell_1382	CD68	-0.469508	13045.1	29144.5	75_baseline	Baseline	75	6	100	5.921	6	Keratinocytes	-23.1355	-10.8595
75_baseline-Cell_1382	CD8	-0.455739	13045.1	29144.5	75_baseline	Baseline	75	6	100	5.921	6	Keratinocytes	-23.1355	-10.8595
75_baseline-Cell_1382	MelanA	-0.465082	13045.1	29144.5	75_baseline	Baseline	75	6	100	5.921	6	Keratinocytes	-23.1355	-10.8595
75_baseline-Cell_1382	PanCK	2.03628	13045.1	29144.5	75_baseline	Baseline	75	6	100	5.921	6	Keratinocytes	-23.1355	-10.8595
75_baseline-Cell_1382	SOX10	-0.338711	13045.1	29144.5	75_baseline	Baseline	75	6	100	5.921	6	Keratinocytes	-23.1355	-10.8595
75_baseline-Cell_1383	CD4	-0.286258	13057.8	29144.7	75_baseline	Baseline	75	6	100	4.433	6	Keratinocytes	-15.2346	-18.8446
75_baseline-Cell_1383	CD68	-0.497345	13057.8	29144.7	75_baseline	Baseline	75	6	100	4.433	6	Keratinocytes	-15.2346	-18.8446
75_baseline-Cell_1383	CD8	-0.508603	13057.8	29144.7	75_baseline	Baseline	75	6	100	4.433	6	Keratinocytes	-15.2346	-18.8446
75_baseline-Cell_1383	MelanA	-0.473422	13057.8	29144.7	75_baseline	Baseline	75	6	100	4.433	6	Keratinocytes	-15.2346	-18.8446
75_baseline-Cell_1383	PanCK	2.02937	13057.8	29144.7	75_baseline	Baseline	75	6	100	4.433	6	Keratinocytes	-15.2346	-18.8446
75_baseline-Cell_1383	SOX10	-0.263742	13057.8	29144.7	75_baseline	Baseline	75	6	100	4.433	6	Keratinocytes	-15.2346	-18.8446
75_baseline-Cell_1384	CD4	-0.321164	13033.1	29149.2	75_baseline	Baseline	75	6	100	8.779	2	Keratinocytes	-26.9235	9.39899
75_baseline-Cell_1384	CD68	-0.457315	13033.1	29149.2	75_baseline	Baseline	75	6	100	8.779	2	Keratinocytes	-26.9235	9.39899
75_baseline-Cell_1384	CD8	-0.448003	13033.1	29149.2	75_baseline	Baseline	75	6	100	8.779	2	Keratinocytes	-26.9235	9.39899
75_baseline-Cell_1384	MelanA	-0.441581	13033.1	29149.2	75_baseline	Baseline	75	6	100	8.779	2	Keratinocytes	-26.9235	9.39899
75_baseline-Cell_1384	PanCK	2.03836	13033.1	29149.2	75_baseline	Baseline	75	6	100	8.779	2	Keratinocytes	-26.9235	9.39899
75_baseline-Cell_1384	SOX10	-0.370294	13033.1	29149.2	75_baseline	Baseline	75	6	100	8.779	2	Keratinocytes	-26.9235	9.39899
75_baseline-Cell_1385	CD4	-0.448625	13031.6	29156.5	75_baseline	Baseline	75	6	100	9.955	7	Melanocyte	-2.59125	5.55838
75_baseline-Cell_1385	CD68	-0.646659	13031.6	29156.5	75_baseline	Baseline	75	6	100	9.955	7	Melanocyte	-2.59125	5.55838
75_baseline-Cell_1385	CD8	-0.627571	13031.6	29156.5	75_baseline	Baseline	75	6	100	9.955	7	Melanocyte	-2.59125	5.55838
75_baseline-Cell_1385	MelanA	0.372539	13031.6	29156.5	75_baseline	Baseline	75	6	100	9.955	7	Melanocyte	-2.59125	5.55838
75_baseline-Cell_1385	PanCK	1.88682	13031.6	29156.5	75_baseline	Baseline	75	6	100	9.955	7	Melanocyte	-2.59125	5.55838
75_baseline-Cell_1385	SOX10	-0.536507	13031.6	29156.5	75_baseline	Baseline	75	6	100	9.955	7	Melanocyte	-2.59125	5.55838
75_baseline-Cell_1386	CD4	-0.319988	13036.8	29157.7	75_baseline	Baseline	75	6	100	5.835	6	Keratinocytes	-26.5209	-11.4298
75_baseline-Cell_1386	CD68	-0.455068	13036.8	29157.7	75_baseline	Baseline	75	6	100	5.835	6	Keratinocytes	-26.5209	-11.4298
75_baseline-Cell_1386	CD8	-0.450817	13036.8	29157.7	75_baseline	Baseline	75	6	100	5.835	6	Keratinocytes	-26.5209	-11.4298
75_baseline-Cell_1386	MelanA	-0.389417	13036.8	29157.7	75_baseline	Baseline	75	6	100	5.835	6	Keratinocytes	-26.5209	-11.4298
75_baseline-Cell_1386	PanCK	2.03871	13036.8	29157.7	75_baseline	Baseline	75	6	100	5.835	6	Keratinocytes	-26.5209	-11.4298
75_baseline-Cell_1386	SOX10	-0.423423	13036.8	29157.7	75_baseline	Baseline	75	6	100	5.835	6	Keratinocytes	-26.5209	-11.4298
75_baseline-Cell_1388	CD4	-0.302803	13048.6	29159.5	75_baseline	Baseline	75	6	100	5.697	6	Keratinocytes	-24.9972	-12.6537
75_baseline-Cell_1388	CD68	-0.439102	13048.6	29159.5	75_baseline	Baseline	75	6	100	5.697	6	Keratinocytes	-24.9972	-12.6537
75_baseline-Cell_1388	CD8	-0.443596	13048.6	29159.5	75_baseline	Baseline	75	6	100	5.697	6	Keratinocytes	-24.9972	-12.6537
75_baseline-Cell_1388	MelanA	-0.407649	13048.6	29159.5	75_baseline	Baseline	75	6	100	5.697	6	Keratinocytes	-24.9972	-12.6537
75_baseline-Cell_1388	PanCK	2.03824	13048.6	29159.5	75_baseline	Baseline	75	6	100	5.697	6	Keratinocytes	-24.9972	-12.6537
75_baseline-Cell_1388	SOX10	-0.445093	13048.6	29159.5	75_baseline	Baseline	75	6	100	5.697	6	Keratinocytes	-24.9972	-12.6537
75_baseline-Cell_1389	CD4	-0.302632	13061.6	29162	75_baseline	Baseline	75	6	100	6.168	6	Keratinocytes	-26.9644	-8.9399
75_baseline-Cell_1389	CD68	-0.43929	13061.6	29162	75_baseline	Baseline	75	6	100	6.168	6	Keratinocytes	-26.9644	-8.9399
75_baseline-Cell_1389	CD8	-0.4438	13061.6	29162	75_baseline	Baseline	75	6	100	6.168	6	Keratinocytes	-26.9644	-8.9399
75_baseline-Cell_1389	MelanA	-0.402307	13061.6	29162	75_baseline	Baseline	75	6	100	6.168	6	Keratinocytes	-26.9644	-8.9399
75_baseline-Cell_1389	PanCK	2.03814	13061.6	29162	75_baseline	Baseline	75	6	100	6.168	6	Keratinocytes	-26.9644	-8.9399
75_baseline-Cell_1389	SOX10	-0.450114	13061.6	29162	75_baseline	Baseline	75	6	100	6.168	6	Keratinocytes	-26.9644	-8.9399
75_baseline-Cell_1390	CD4	-0.654789	13030.1	29162.5	75_baseline	Baseline	75	6	100	15.132	7	Melanocyte	8.32946	19.5302
75_baseline-Cell_1390	CD68	-0.871014	13030.1	29162.5	75_baseline	Baseline	75	6	100	15.132	7	Melanocyte	8.32946	19.5302
75_baseline-Cell_1390	CD8	-0.770277	13030.1	29162.5	75_baseline	Baseline	75	6	100	15.132	7	Melanocyte	8.32946	19.5302
75_baseline-Cell_1390	MelanA	1.75174	13030.1	29162.5	75_baseline	Baseline	75	6	100	15.132	7	Melanocyte	8.32946	19.5302
75_baseline-Cell_1390	PanCK	0.236731	13030.1	29162.5	75_baseline	Baseline	75	6	100	15.132	7	Melanocyte	8.32946	19.5302
75_baseline-Cell_1390	SOX10	0.307607	13030.1	29162.5	75_baseline	Baseline	75	6	100	15.132	7	Melanocyte	8.32946	19.5302
75_baseline-Cell_1391	CD4	-0.315697	13041.8	29163.5	75_baseline	Baseline	75	6	100	5.057	6	Keratinocytes	-21.8438	-16.3621
75_baseline-Cell_1391	CD68	-0.455611	13041.8	29163.5	75_baseline	Baseline	75	6	100	5.057	6	Keratinocytes	-21.8438	-16.3621
75_baseline-Cell_1391	CD8	-0.467411	13041.8	29163.5	75_baseline	Baseline	75	6	100	5.057	6	Keratinocytes	-21.8438	-16.3621
75_baseline-Cell_1391	MelanA	-0.441564	13041.8	29163.5	75_baseline	Baseline	75	6	100	5.057	6	Keratinocytes	-21.8438	-16.3621
75_baseline-Cell_1391	PanCK	2.03756	13041.8	29163.5	75_baseline	Baseline	75	6	100	5.057	6	Keratinocytes	-21.8438	-16.3621
75_baseline-Cell_1391	SOX10	-0.357278	13041.8	29163.5	75_baseline	Baseline	75	6	100	5.057	6	Keratinocytes	-21.8438	-16.3621
75_baseline-Cell_1392	CD4	-0.425202	13037.3	29166	75_baseline	Baseline	75	6	100	8.58	7	Melanocyte	-6.06179	3.14025
75_baseline-Cell_1392	CD68	-0.562111	13037.3	29166	75_baseline	Baseline	75	6	100	8.58	7	Melanocyte	-6.06179	3.14025
75_baseline-Cell_1392	CD8	-0.571624	13037.3	29166	75_baseline	Baseline	75	6	100	8.58	7	Melanocyte	-6.06179	3.14025
75_baseline-Cell_1392	MelanA	0.137736	13037.3	29166	75_baseline	Baseline	75	6	100	8.58	7	Melanocyte	-6.06179	3.14025
75_baseline-Cell_1392	PanCK	1.96511	13037.3	29166	75_baseline	Baseline	75	6	100	8.58	7	Melanocyte	-6.06179	3.14025
75_baseline-Cell_1392	SOX10	-0.543912	13037.3	29166	75_baseline	Baseline	75	6	100	8.58	7	Melanocyte	-6.06179	3.14025
75_baseline-Cell_1393	CD4	-0.214471	13056.3	29167.2	75_baseline	Baseline	75	6	100	5.463	6	Keratinocytes	-20.8087	-13.3373
75_baseline-Cell_1393	CD68	-0.465993	13056.3	29167.2	75_baseline	Baseline	75	6	100	5.463	6	Keratinocytes	-20.8087	-13.3373
75_baseline-Cell_1393	CD8	-0.479516	13056.3	29167.2	75_baseline	Baseline	75	6	100	5.463	6	Keratinocytes	-20.8087	-13.3373
75_baseline-Cell_1393	MelanA	-0.454634	13056.3	29167.2	75_baseline	Baseline	75	6	100	5.463	6	Keratinocytes	-20.8087	-13.3373
75_baseline-Cell_1393	PanCK	2.03139	13056.3	29167.2	75_baseline	Baseline	75	6	100	5.463	6	Keratinocytes	-20.8087	-13.3373
75_baseline-Cell_1393	SOX10	-0.416771	13056.3	29167.2	75_baseline	Baseline	75	6	100	5.463	6	Keratinocytes	-20.8087	-13.3373
75_baseline-Cell_1396	CD4	-0.288613	13046.3	29171.2	75_baseline	Baseline	75	6	100	3.658	6	Keratinocytes	-15.6276	-25.8007
75_baseline-Cell_1396	CD68	-0.456271	13046.3	29171.2	75_baseline	Baseline	75	6	100	3.658	6	Keratinocytes	-15.6276	-25.8007
75_baseline-Cell_1396	CD8	-0.455484	13046.3	29171.2	75_baseline	Baseline	75	6	100	3.658	6	Keratinocytes	-15.6276	-25.8007
75_baseline-Cell_1396	MelanA	-0.416915	13046.3	29171.2	75_baseline	Baseline	75	6	100	3.658	6	Keratinocytes	-15.6276	-25.8007
75_baseline-Cell_1396	PanCK	2.03735	13046.3	29171.2	75_baseline	Baseline	75	6	100	3.658	6	Keratinocytes	-15.6276	-25.8007
75_baseline-Cell_1396	SOX10	-0.420063	13046.3	29171.2	75_baseline	Baseline	75	6	100	3.658	6	Keratinocytes	-15.6276	-25.8007
75_baseline-Cell_1397	CD4	-0.442039	13040.3	29178	75_baseline	Baseline	75	6	100	9.511	7	Melanocyte	-1.26474	5.64802
75_baseline-Cell_1397	CD68	-0.652218	13040.3	29178	75_baseline	Baseline	75	6	100	9.511	7	Melanocyte	-1.26474	5.64802
75_baseline-Cell_1397	CD8	-0.661964	13040.3	29178	75_baseline	Baseline	75	6	100	9.511	7	Melanocyte	-1.26474	5.64802
75_baseline-Cell_1397	MelanA	0.589362	13040.3	29178	75_baseline	Baseline	75	6	100	9.511	7	Melanocyte	-1.26474	5.64802
75_baseline-Cell_1397	PanCK	1.79026	13040.3	29178	75_baseline	Baseline	75	6	100	9.511	7	Melanocyte	-1.26474	5.64802
75_baseline-Cell_1397	SOX10	-0.623403	13040.3	29178	75_baseline	Baseline	75	6	100	9.511	7	Melanocyte	-1.26474	5.64802
75_baseline-Cell_1398	CD4	-0.397312	13041.1	29185.7	75_baseline	Baseline	75	6	100	8.427	7	Melanocyte	-5.10203	3.22795
75_baseline-Cell_1398	CD68	-0.586138	13041.1	29185.7	75_baseline	Baseline	75	6	100	8.427	7	Melanocyte	-5.10203	3.22795
75_baseline-Cell_1398	CD8	-0.583978	13041.1	29185.7	75_baseline	Baseline	75	6	100	8.427	7	Melanocyte	-5.10203	3.22795
75_baseline-Cell_1398	MelanA	0.22361	13041.1	29185.7	75_baseline	Baseline	75	6	100	8.427	7	Melanocyte	-5.10203	3.22795
75_baseline-Cell_1398	PanCK	1.93773	13041.1	29185.7	75_baseline	Baseline	75	6	100	8.427	7	Melanocyte	-5.10203	3.22795
75_baseline-Cell_1398	SOX10	-0.593916	13041.1	29185.7	75_baseline	Baseline	75	6	100	8.427	7	Melanocyte	-5.10203	3.22795
75_baseline-Cell_1399	CD4	-0.309034	13047.3	29186.7	75_baseline	Baseline	75	6	100	4.737	3	Keratinocytes	-15.8865	-18.4036
75_baseline-Cell_1399	CD68	-0.466739	13047.3	29186.7	75_baseline	Baseline	75	6	100	4.737	3	Keratinocytes	-15.8865	-18.4036
75_baseline-Cell_1399	CD8	-0.464054	13047.3	29186.7	75_baseline	Baseline	75	6	100	4.737	3	Keratinocytes	-15.8865	-18.4036
75_baseline-Cell_1399	MelanA	-0.415736	13047.3	29186.7	75_baseline	Baseline	75	6	100	4.737	3	Keratinocytes	-15.8865	-18.4036
75_baseline-Cell_1399	PanCK	2.03775	13047.3	29186.7	75_baseline	Baseline	75	6	100	4.737	3	Keratinocytes	-15.8865	-18.4036
75_baseline-Cell_1399	SOX10	-0.382182	13047.3	29186.7	75_baseline	Baseline	75	6	100	4.737	3	Keratinocytes	-15.8865	-18.4036
75_baseline-Cell_140	CD4	-0.318374	13202.4	27779	75_baseline	Baseline	75	6	100	8.711	2	Keratinocytes	-27.6013	8.27151
75_baseline-Cell_140	CD68	-0.450398	13202.4	27779	75_baseline	Baseline	75	6	100	8.711	2	Keratinocytes	-27.6013	8.27151
75_baseline-Cell_140	CD8	-0.422552	13202.4	27779	75_baseline	Baseline	75	6	100	8.711	2	Keratinocytes	-27.6013	8.27151
75_baseline-Cell_140	MelanA	-0.43369	13202.4	27779	75_baseline	Baseline	75	6	100	8.711	2	Keratinocytes	-27.6013	8.27151
75_baseline-Cell_140	PanCK	2.03905	13202.4	27779	75_baseline	Baseline	75	6	100	8.711	2	Keratinocytes	-27.6013	8.27151
75_baseline-Cell_140	SOX10	-0.414034	13202.4	27779	75_baseline	Baseline	75	6	100	8.711	2	Keratinocytes	-27.6013	8.27151
75_baseline-Cell_1400	CD4	-0.386849	13060.1	29192.9	75_baseline	Baseline	75	6	100	7.091	4	Keratinocytes	-9.42768	-4.75703
75_baseline-Cell_1400	CD68	-0.521988	13060.1	29192.9	75_baseline	Baseline	75	6	100	7.091	4	Keratinocytes	-9.42768	-4.75703
75_baseline-Cell_1400	CD8	-0.742166	13060.1	29192.9	75_baseline	Baseline	75	6	100	7.091	4	Keratinocytes	-9.42768	-4.75703
75_baseline-Cell_1400	MelanA	-0.43695	13060.1	29192.9	75_baseline	Baseline	75	6	100	7.091	4	Keratinocytes	-9.42768	-4.75703
75_baseline-Cell_1400	PanCK	1.95402	13060.1	29192.9	75_baseline	Baseline	75	6	100	7.091	4	Keratinocytes	-9.42768	-4.75703
75_baseline-Cell_1400	SOX10	0.13393	13060.1	29192.9	75_baseline	Baseline	75	6	100	7.091	4	Keratinocytes	-9.42768	-4.75703
75_baseline-Cell_1402	CD4	-0.388483	13038.3	29192.2	75_baseline	Baseline	75	6	100	6.897	7	Melanocyte	-9.20738	-2.22147
75_baseline-Cell_1402	CD68	-0.543091	13038.3	29192.2	75_baseline	Baseline	75	6	100	6.897	7	Melanocyte	-9.20738	-2.22147
75_baseline-Cell_1402	CD8	-0.553398	13038.3	29192.2	75_baseline	Baseline	75	6	100	6.897	7	Melanocyte	-9.20738	-2.22147
75_baseline-Cell_1402	MelanA	-0.00417196	13038.3	29192.2	75_baseline	Baseline	75	6	100	6.897	7	Melanocyte	-9.20738	-2.22147
75_baseline-Cell_1402	PanCK	1.99739	13038.3	29192.2	75_baseline	Baseline	75	6	100	6.897	7	Melanocyte	-9.20738	-2.22147
75_baseline-Cell_1402	SOX10	-0.508243	13038.3	29192.2	75_baseline	Baseline	75	6	100	6.897	7	Melanocyte	-9.20738	-2.22147
75_baseline-Cell_1403	CD4	-0.258658	13050.3	29193.7	75_baseline	Baseline	75	6	100	4.136	3	Keratinocytes	-6.69768	-19.0312
75_baseline-Cell_1403	CD68	-0.471071	13050.3	29193.7	75_baseline	Baseline	75	6	100	4.136	3	Keratinocytes	-6.69768	-19.0312
75_baseline-Cell_1403	CD8	-0.644254	13050.3	29193.7	75_baseline	Baseline	75	6	100	4.136	3	Keratinocytes	-6.69768	-19.0312
75_baseline-Cell_1403	MelanA	-0.437582	13050.3	29193.7	75_baseline	Baseline	75	6	100	4.136	3	Keratinocytes	-6.69768	-19.0312
75_baseline-Cell_1403	PanCK	2.01568	13050.3	29193.7	75_baseline	Baseline	75	6	100	4.136	3	Keratinocytes	-6.69768	-19.0312
75_baseline-Cell_1403	SOX10	-0.20412	13050.3	29193.7	75_baseline	Baseline	75	6	100	4.136	3	Keratinocytes	-6.69768	-19.0312
75_baseline-Cell_1404	CD4	-0.236442	12979.6	29195.9	75_baseline	Baseline	75	6	100	10.007	5	Macrophages	25.2121	-1.18651
75_baseline-Cell_1404	CD68	1.94501	12979.6	29195.9	75_baseline	Baseline	75	6	100	10.007	5	Macrophages	25.2121	-1.18651
75_baseline-Cell_1404	CD8	-0.643673	12979.6	29195.9	75_baseline	Baseline	75	6	100	10.007	5	Macrophages	25.2121	-1.18651
75_baseline-Cell_1404	MelanA	-0.625511	12979.6	29195.9	75_baseline	Baseline	75	6	100	10.007	5	Macrophages	25.2121	-1.18651
75_baseline-Cell_1404	PanCK	-0.579501	12979.6	29195.9	75_baseline	Baseline	75	6	100	10.007	5	Macrophages	25.2121	-1.18651
75_baseline-Cell_1404	SOX10	0.140116	12979.6	29195.9	75_baseline	Baseline	75	6	100	10.007	5	Macrophages	25.2121	-1.18651
75_baseline-Cell_1405	CD4	-0.304299	12965.4	29196.7	75_baseline	Baseline	75	6	100	8.566	5	Macrophages	28.1973	-3.10157
75_baseline-Cell_1405	CD68	2.00834	12965.4	29196.7	75_baseline	Baseline	75	6	100	8.566	5	Macrophages	28.1973	-3.10157
75_baseline-Cell_1405	CD8	-0.559373	12965.4	29196.7	75_baseline	Baseline	75	6	100	8.566	5	Macrophages	28.1973	-3.10157
75_baseline-Cell_1405	MelanA	-0.554634	12965.4	29196.7	75_baseline	Baseline	75	6	100	8.566	5	Macrophages	28.1973	-3.10157
75_baseline-Cell_1405	PanCK	-0.494222	12965.4	29196.7	75_baseline	Baseline	75	6	100	8.566	5	Macrophages	28.1973	-3.10157
75_baseline-Cell_1405	SOX10	-0.0958172	12965.4	29196.7	75_baseline	Baseline	75	6	100	8.566	5	Macrophages	28.1973	-3.10157
75_baseline-Cell_1406	CD4	-0.308461	13070.5	29198.9	75_baseline	Baseline	75	6	100	11.817	2	Keratinocytes	-15.8307	16.9963
75_baseline-Cell_1406	CD68	-0.464904	13070.5	29198.9	75_baseline	Baseline	75	6	100	11.817	2	Keratinocytes	-15.8307	16.9963
75_baseline-Cell_1406	CD8	-0.472326	13070.5	29198.9	75_baseline	Baseline	75	6	100	11.817	2	Keratinocytes	-15.8307	16.9963
75_baseline-Cell_1406	MelanA	-0.496307	13070.5	29198.9	75_baseline	Baseline	75	6	100	11.817	2	Keratinocytes	-15.8307	16.9963
75_baseline-Cell_1406	PanCK	2.03333	13070.5	29198.9	75_baseline	Baseline	75	6	100	11.817	2	Keratinocytes	-15.8307	16.9963
75_baseline-Cell_1406	SOX10	-0.291332	13070.5	29198.9	75_baseline	Baseline	75	6	100	11.817	2	Keratinocytes	-15.8307	16.9963
75_baseline-Cell_1407	CD4	-0.306003	13061.3	29202.2	75_baseline	Baseline	75	6	100	5.618	4	Keratinocytes	-13.8989	-12.1847
75_baseline-Cell_1407	CD68	-0.411092	13061.3	29202.2	75_baseline	Baseline	75	6	100	5.618	4	Keratinocytes	-13.8989	-12.1847
75_baseline-Cell_1407	CD8	-0.613813	13061.3	29202.2	75_baseline	Baseline	75	6	100	5.618	4	Keratinocytes	-13.8989	-12.1847
75_baseline-Cell_1407	MelanA	-0.34736	13061.3	29202.2	75_baseline	Baseline	75	6	100	5.618	4	Keratinocytes	-13.8989	-12.1847
75_baseline-Cell_1407	PanCK	2.02902	13061.3	29202.2	75_baseline	Baseline	75	6	100	5.618	4	Keratinocytes	-13.8989	-12.1847
75_baseline-Cell_1407	SOX10	-0.35075	13061.3	29202.2	75_baseline	Baseline	75	6	100	5.618	4	Keratinocytes	-13.8989	-12.1847
75_baseline-Cell_1408	CD4	-0.269698	13049.1	29201.2	75_baseline	Baseline	75	6	100	5.107	4	Keratinocytes	-13.5432	-12.9238
75_baseline-Cell_1408	CD68	-0.535176	13049.1	29201.2	75_baseline	Baseline	75	6	100	5.107	4	Keratinocytes	-13.5432	-12.9238
75_baseline-Cell_1408	CD8	-0.57144	13049.1	29201.2	75_baseline	Baseline	75	6	100	5.107	4	Keratinocytes	-13.5432	-12.9238
75_baseline-Cell_1408	MelanA	-0.24575	13049.1	29201.2	75_baseline	Baseline	75	6	100	5.107	4	Keratinocytes	-13.5432	-12.9238
75_baseline-Cell_1408	PanCK	2.02313	13049.1	29201.2	75_baseline	Baseline	75	6	100	5.107	4	Keratinocytes	-13.5432	-12.9238
75_baseline-Cell_1408	SOX10	-0.401068	13049.1	29201.2	75_baseline	Baseline	75	6	100	5.107	4	Keratinocytes	-13.5432	-12.9238
75_baseline-Cell_1410	CD4	-0.354651	13043.1	29203.2	75_baseline	Baseline	75	6	100	9.719	2	Keratinocytes	-22.6598	13.5084
75_baseline-Cell_1410	CD68	-0.459977	13043.1	29203.2	75_baseline	Baseline	75	6	100	9.719	2	Keratinocytes	-22.6598	13.5084
75_baseline-Cell_1410	CD8	-0.47051	13043.1	29203.2	75_baseline	Baseline	75	6	100	9.719	2	Keratinocytes	-22.6598	13.5084
75_baseline-Cell_1410	MelanA	-0.332656	13043.1	29203.2	75_baseline	Baseline	75	6	100	9.719	2	Keratinocytes	-22.6598	13.5084
75_baseline-Cell_1410	PanCK	2.03812	13043.1	29203.2	75_baseline	Baseline	75	6	100	9.719	2	Keratinocytes	-22.6598	13.5084
75_baseline-Cell_1410	SOX10	-0.420325	13043.1	29203.2	75_baseline	Baseline	75	6	100	9.719	2	Keratinocytes	-22.6598	13.5084
75_baseline-Cell_1411	CD4	-0.311251	12966.4	29205.2	75_baseline	Baseline	75	5	83.3333	14.22	5	Macrophages	31.7138	4.87112
75_baseline-Cell_1411	CD68	2.03464	12966.4	29205.2	75_baseline	Baseline	75	5	83.3333	14.22	5	Macrophages	31.7138	4.87112
75_baseline-Cell_1411	CD8	-0.49145	12966.4	29205.2	75_baseline	Baseline	75	5	83.3333	14.22	5	Macrophages	31.7138	4.87112
75_baseline-Cell_1411	MelanA	-0.483984	12966.4	29205.2	75_baseline	Baseline	75	5	83.3333	14.22	5	Macrophages	31.7138	4.87112
75_baseline-Cell_1411	PanCK	-0.436706	12966.4	29205.2	75_baseline	Baseline	75	5	83.3333	14.22	5	Macrophages	31.7138	4.87112
75_baseline-Cell_1411	SOX10	-0.311251	12966.4	29205.2	75_baseline	Baseline	75	5	83.3333	14.22	5	Macrophages	31.7138	4.87112
75_baseline-Cell_1413	CD4	-0.122103	13071	29206.2	75_baseline	Baseline	75	6	100	6.494	4	Keratinocytes	-12.5806	-6.80652
75_baseline-Cell_1413	CD68	-0.506633	13071	29206.2	75_baseline	Baseline	75	6	100	6.494	4	Keratinocytes	-12.5806	-6.80652
75_baseline-Cell_1413	CD8	-0.655544	13071	29206.2	75_baseline	Baseline	75	6	100	6.494	4	Keratinocytes	-12.5806	-6.80652
75_baseline-Cell_1413	MelanA	-0.42558	13071	29206.2	75_baseline	Baseline	75	6	100	6.494	4	Keratinocytes	-12.5806	-6.80652
75_baseline-Cell_1413	PanCK	2.00726	13071	29206.2	75_baseline	Baseline	75	6	100	6.494	4	Keratinocytes	-12.5806	-6.80652
75_baseline-Cell_1413	SOX10	-0.297403	13071	29206.2	75_baseline	Baseline	75	6	100	6.494	4	Keratinocytes	-12.5806	-6.80652
75_baseline-Cell_1416	CD4	-0.399495	13043.6	29213.2	75_baseline	Baseline	75	6	100	11.69	2	Keratinocytes	-15.0929	15.5966
75_baseline-Cell_1416	CD68	-0.345877	13043.6	29213.2	75_baseline	Baseline	75	6	100	11.69	2	Keratinocytes	-15.0929	15.5966
75_baseline-Cell_1416	CD8	-0.556694	13043.6	29213.2	75_baseline	Baseline	75	6	100	11.69	2	Keratinocytes	-15.0929	15.5966
75_baseline-Cell_1416	MelanA	-0.284643	13043.6	29213.2	75_baseline	Baseline	75	6	100	11.69	2	Keratinocytes	-15.0929	15.5966
75_baseline-Cell_1416	PanCK	2.03251	13043.6	29213.2	75_baseline	Baseline	75	6	100	11.69	2	Keratinocytes	-15.0929	15.5966
75_baseline-Cell_1416	SOX10	-0.445802	13043.6	29213.2	75_baseline	Baseline	75	6	100	11.69	2	Keratinocytes	-15.0929	15.5966
75_baseline-Cell_1418	CD4	-0.715581	13037.6	29214.9	75_baseline	Baseline	75	6	100	12.352	7	Melanocyte	6.46472	11.9655
75_baseline-Cell_1418	CD68	-0.912716	13037.6	29214.9	75_baseline	Baseline	75	6	100	12.352	7	Melanocyte	6.46472	11.9655
75_baseline-Cell_1418	CD8	-0.914134	13037.6	29214.9	75_baseline	Baseline	75	6	100	12.352	7	Melanocyte	6.46472	11.9655
75_baseline-Cell_1418	MelanA	1.48742	13037.6	29214.9	75_baseline	Baseline	75	6	100	12.352	7	Melanocyte	6.46472	11.9655
75_baseline-Cell_1418	PanCK	0.3689	13037.6	29214.9	75_baseline	Baseline	75	6	100	12.352	7	Melanocyte	6.46472	11.9655
75_baseline-Cell_1418	SOX10	0.686113	13037.6	29214.9	75_baseline	Baseline	75	6	100	12.352	7	Melanocyte	6.46472	11.9655
75_baseline-Cell_1419	CD4	-0.289391	13063.1	29214.4	75_baseline	Baseline	75	6	100	5.529	4	Keratinocytes	-15.9491	-12.7997
75_baseline-Cell_1419	CD68	-0.489479	13063.1	29214.4	75_baseline	Baseline	75	6	100	5.529	4	Keratinocytes	-15.9491	-12.7997
75_baseline-Cell_1419	CD8	-0.532442	13063.1	29214.4	75_baseline	Baseline	75	6	100	5.529	4	Keratinocytes	-15.9491	-12.7997
75_baseline-Cell_1419	MelanA	-0.393117	13063.1	29214.4	75_baseline	Baseline	75	6	100	5.529	4	Keratinocytes	-15.9491	-12.7997
75_baseline-Cell_1419	PanCK	2.03249	13063.1	29214.4	75_baseline	Baseline	75	6	100	5.529	4	Keratinocytes	-15.9491	-12.7997
75_baseline-Cell_1419	SOX10	-0.328058	13063.1	29214.4	75_baseline	Baseline	75	6	100	5.529	4	Keratinocytes	-15.9491	-12.7997
75_baseline-Cell_142	CD4	-0.339953	13218.4	27782	75_baseline	Baseline	75	6	100	9.189	2	Keratinocytes	-23.1161	8.17997
75_baseline-Cell_142	CD68	-0.471035	13218.4	27782	75_baseline	Baseline	75	6	100	9.189	2	Keratinocytes	-23.1161	8.17997
75_baseline-Cell_142	CD8	-0.439645	13218.4	27782	75_baseline	Baseline	75	6	100	9.189	2	Keratinocytes	-23.1161	8.17997
75_baseline-Cell_142	MelanA	-0.391006	13218.4	27782	75_baseline	Baseline	75	6	100	9.189	2	Keratinocytes	-23.1161	8.17997
75_baseline-Cell_142	PanCK	2.0392	13218.4	27782	75_baseline	Baseline	75	6	100	9.189	2	Keratinocytes	-23.1161	8.17997
75_baseline-Cell_142	SOX10	-0.39756	13218.4	27782	75_baseline	Baseline	75	6	100	9.189	2	Keratinocytes	-23.1161	8.17997
75_baseline-Cell_1420	CD4	-0.291176	13054.3	29215.9	75_baseline	Baseline	75	6	100	7.132	4	Keratinocytes	-26.8098	-3.09163
75_baseline-Cell_1420	CD68	-0.449552	13054.3	29215.9	75_baseline	Baseline	75	6	100	7.132	4	Keratinocytes	-26.8098	-3.09163
75_baseline-Cell_1420	CD8	-0.445039	13054.3	29215.9	75_baseline	Baseline	75	6	100	7.132	4	Keratinocytes	-26.8098	-3.09163
75_baseline-Cell_1420	MelanA	-0.428627	13054.3	29215.9	75_baseline	Baseline	75	6	100	7.132	4	Keratinocytes	-26.8098	-3.09163
75_baseline-Cell_1420	PanCK	2.03769	13054.3	29215.9	75_baseline	Baseline	75	6	100	7.132	4	Keratinocytes	-26.8098	-3.09163
75_baseline-Cell_1420	SOX10	-0.423293	13054.3	29215.9	75_baseline	Baseline	75	6	100	7.132	4	Keratinocytes	-26.8098	-3.09163
75_baseline-Cell_1425	CD4	-0.415301	12963.4	29225.2	75_baseline	Baseline	75	6	100	29.702	9	CD8 T Cells	15.096	13.3433
75_baseline-Cell_1425	CD68	-0.382042	12963.4	29225.2	75_baseline	Baseline	75	6	100	29.702	9	CD8 T Cells	15.096	13.3433
75_baseline-Cell_1425	CD8	2.03994	12963.4	29225.2	75_baseline	Baseline	75	6	100	29.702	9	CD8 T Cells	15.096	13.3433
75_baseline-Cell_1425	MelanA	-0.442797	12963.4	29225.2	75_baseline	Baseline	75	6	100	29.702	9	CD8 T Cells	15.096	13.3433
75_baseline-Cell_1425	PanCK	-0.446293	12963.4	29225.2	75_baseline	Baseline	75	6	100	29.702	9	CD8 T Cells	15.096	13.3433
75_baseline-Cell_1425	SOX10	-0.353507	12963.4	29225.2	75_baseline	Baseline	75	6	100	29.702	9	CD8 T Cells	15.096	13.3433
75_baseline-Cell_1426	CD4	-0.316639	13052.6	29223.9	75_baseline	Baseline	75	6	100	8.3	4	Keratinocytes	-26.8263	4.96418
75_baseline-Cell_1426	CD68	-0.449557	13052.6	29223.9	75_baseline	Baseline	75	6	100	8.3	4	Keratinocytes	-26.8263	4.96418
75_baseline-Cell_1426	CD8	-0.446721	13052.6	29223.9	75_baseline	Baseline	75	6	100	8.3	4	Keratinocytes	-26.8263	4.96418
75_baseline-Cell_1426	MelanA	-0.435379	13052.6	29223.9	75_baseline	Baseline	75	6	100	8.3	4	Keratinocytes	-26.8263	4.96418
75_baseline-Cell_1426	PanCK	2.03866	13052.6	29223.9	75_baseline	Baseline	75	6	100	8.3	4	Keratinocytes	-26.8263	4.96418
75_baseline-Cell_1426	SOX10	-0.390364	13052.6	29223.9	75_baseline	Baseline	75	6	100	8.3	4	Keratinocytes	-26.8263	4.96418
75_baseline-Cell_1427	CD4	-0.291024	13062.3	29225.4	75_baseline	Baseline	75	6	100	7.297	4	Keratinocytes	-23.874	-2.75497
75_baseline-Cell_1427	CD68	-0.446739	13062.3	29225.4	75_baseline	Baseline	75	6	100	7.297	4	Keratinocytes	-23.874	-2.75497
75_baseline-Cell_1427	CD8	-0.450578	13062.3	29225.4	75_baseline	Baseline	75	6	100	7.297	4	Keratinocytes	-23.874	-2.75497
75_baseline-Cell_1427	MelanA	-0.463803	13062.3	29225.4	75_baseline	Baseline	75	6	100	7.297	4	Keratinocytes	-23.874	-2.75497
75_baseline-Cell_1427	PanCK	2.03702	13062.3	29225.4	75_baseline	Baseline	75	6	100	7.297	4	Keratinocytes	-23.874	-2.75497
75_baseline-Cell_1427	SOX10	-0.384879	13062.3	29225.4	75_baseline	Baseline	75	6	100	7.297	4	Keratinocytes	-23.874	-2.75497
75_baseline-Cell_1428	CD4	-0.415603	12959.9	29225.7	75_baseline	Baseline	75	6	100	40.432	9	CD8 T Cells	16.4312	16.5631
75_baseline-Cell_1428	CD68	-0.333008	12959.9	29225.7	75_baseline	Baseline	75	6	100	40.432	9	CD8 T Cells	16.4312	16.5631
75_baseline-Cell_1428	CD8	2.03822	12959.9	29225.7	75_baseline	Baseline	75	6	100	40.432	9	CD8 T Cells	16.4312	16.5631
75_baseline-Cell_1428	MelanA	-0.461196	12959.9	29225.7	75_baseline	Baseline	75	6	100	40.432	9	CD8 T Cells	16.4312	16.5631
75_baseline-Cell_1428	PanCK	-0.469856	12959.9	29225.7	75_baseline	Baseline	75	6	100	40.432	9	CD8 T Cells	16.4312	16.5631
75_baseline-Cell_1428	SOX10	-0.358559	12959.9	29225.7	75_baseline	Baseline	75	6	100	40.432	9	CD8 T Cells	16.4312	16.5631
75_baseline-Cell_1430	CD4	-0.282978	12934.9	29229.1	75_baseline	Baseline	75	6	100	16.629	11	CD4 T Cells	17.1356	5.97798
75_baseline-Cell_1430	CD68	-0.360879	12934.9	29229.1	75_baseline	Baseline	75	6	100	16.629	11	CD4 T Cells	17.1356	5.97798
75_baseline-Cell_1430	CD8	2.02597	12934.9	29229.1	75_baseline	Baseline	75	6	100	16.629	11	CD4 T Cells	17.1356	5.97798
75_baseline-Cell_1430	MelanA	-0.550098	12934.9	29229.1	75_baseline	Baseline	75	6	100	16.629	11	CD4 T Cells	17.1356	5.97798
75_baseline-Cell_1430	PanCK	-0.55095	12934.9	29229.1	75_baseline	Baseline	75	6	100	16.629	11	CD4 T Cells	17.1356	5.97798
75_baseline-Cell_1430	SOX10	-0.281062	12934.9	29229.1	75_baseline	Baseline	75	6	100	16.629	11	CD4 T Cells	17.1356	5.97798
75_baseline-Cell_1431	CD4	-0.307985	13071.3	29227.9	75_baseline	Baseline	75	6	100	4.611	6	Keratinocytes	-19.9681	-19.9085
75_baseline-Cell_1431	CD68	-0.469447	13071.3	29227.9	75_baseline	Baseline	75	6	100	4.611	6	Keratinocytes	-19.9681	-19.9085
75_baseline-Cell_1431	CD8	-0.429399	13071.3	29227.9	75_baseline	Baseline	75	6	100	4.611	6	Keratinocytes	-19.9681	-19.9085
75_baseline-Cell_1431	MelanA	-0.421771	13071.3	29227.9	75_baseline	Baseline	75	6	100	4.611	6	Keratinocytes	-19.9681	-19.9085
75_baseline-Cell_1431	PanCK	2.03829	13071.3	29227.9	75_baseline	Baseline	75	6	100	4.611	6	Keratinocytes	-19.9681	-19.9085
75_baseline-Cell_1431	SOX10	-0.409693	13071.3	29227.9	75_baseline	Baseline	75	6	100	4.611	6	Keratinocytes	-19.9681	-19.9085
75_baseline-Cell_1432	CD4	-0.338359	13091	29230.6	75_baseline	Baseline	75	6	100	7.065	4	Keratinocytes	-17.5517	-4.83272
75_baseline-Cell_1432	CD68	-0.486076	13091	29230.6	75_baseline	Baseline	75	6	100	7.065	4	Keratinocytes	-17.5517	-4.83272
75_baseline-Cell_1432	CD8	-0.471208	13091	29230.6	75_baseline	Baseline	75	6	100	7.065	4	Keratinocytes	-17.5517	-4.83272
75_baseline-Cell_1432	MelanA	-0.511015	13091	29230.6	75_baseline	Baseline	75	6	100	7.065	4	Keratinocytes	-17.5517	-4.83272
75_baseline-Cell_1432	PanCK	2.02895	13091	29230.6	75_baseline	Baseline	75	6	100	7.065	4	Keratinocytes	-17.5517	-4.83272
75_baseline-Cell_1432	SOX10	-0.222295	13091	29230.6	75_baseline	Baseline	75	6	100	7.065	4	Keratinocytes	-17.5517	-4.83272
75_baseline-Cell_1433	CD4	-0.359728	13085.5	29229.4	75_baseline	Baseline	75	6	100	7.07	4	Keratinocytes	-15.8532	-3.91403
75_baseline-Cell_1433	CD68	-0.504032	13085.5	29229.4	75_baseline	Baseline	75	6	100	7.07	4	Keratinocytes	-15.8532	-3.91403
75_baseline-Cell_1433	CD8	-0.535941	13085.5	29229.4	75_baseline	Baseline	75	6	100	7.07	4	Keratinocytes	-15.8532	-3.91403
75_baseline-Cell_1433	MelanA	-0.480696	13085.5	29229.4	75_baseline	Baseline	75	6	100	7.07	4	Keratinocytes	-15.8532	-3.91403
75_baseline-Cell_1433	PanCK	2.01962	13085.5	29229.4	75_baseline	Baseline	75	6	100	7.07	4	Keratinocytes	-15.8532	-3.91403
75_baseline-Cell_1433	SOX10	-0.139224	13085.5	29229.4	75_baseline	Baseline	75	6	100	7.07	4	Keratinocytes	-15.8532	-3.91403
75_baseline-Cell_1434	CD4	-0.108596	12960.4	29231.9	75_baseline	Baseline	75	6	100	13.69	11	CD4 T Cells	19.0243	5.35125
75_baseline-Cell_1434	CD68	-0.0655339	12960.4	29231.9	75_baseline	Baseline	75	6	100	13.69	11	CD4 T Cells	19.0243	5.35125
75_baseline-Cell_1434	CD8	1.95166	12960.4	29231.9	75_baseline	Baseline	75	6	100	13.69	11	CD4 T Cells	19.0243	5.35125
75_baseline-Cell_1434	MelanA	-0.737227	12960.4	29231.9	75_baseline	Baseline	75	6	100	13.69	11	CD4 T Cells	19.0243	5.35125
75_baseline-Cell_1434	PanCK	-0.732639	12960.4	29231.9	75_baseline	Baseline	75	6	100	13.69	11	CD4 T Cells	19.0243	5.35125
75_baseline-Cell_1434	SOX10	-0.307668	12960.4	29231.9	75_baseline	Baseline	75	6	100	13.69	11	CD4 T Cells	19.0243	5.35125
75_baseline-Cell_1436	CD4	-0.326297	13054.1	29233.4	75_baseline	Baseline	75	6	100	12.702	2	Keratinocytes	-15.8753	22.1866
75_baseline-Cell_1436	CD68	-0.467377	13054.1	29233.4	75_baseline	Baseline	75	6	100	12.702	2	Keratinocytes	-15.8753	22.1866
75_baseline-Cell_1436	CD8	-0.454366	13054.1	29233.4	75_baseline	Baseline	75	6	100	12.702	2	Keratinocytes	-15.8753	22.1866
75_baseline-Cell_1436	MelanA	-0.395944	13054.1	29233.4	75_baseline	Baseline	75	6	100	12.702	2	Keratinocytes	-15.8753	22.1866
75_baseline-Cell_1436	PanCK	2.03865	13054.1	29233.4	75_baseline	Baseline	75	6	100	12.702	2	Keratinocytes	-15.8753	22.1866
75_baseline-Cell_1436	SOX10	-0.394668	13054.1	29233.4	75_baseline	Baseline	75	6	100	12.702	2	Keratinocytes	-15.8753	22.1866
75_baseline-Cell_1437	CD4	-0.293252	13066.3	29231.9	75_baseline	Baseline	75	6	100	6.55	4	Keratinocytes	-26.7058	-6.59858
75_baseline-Cell_1437	CD68	-0.431192	13066.3	29231.9	75_baseline	Baseline	75	6	100	6.55	4	Keratinocytes	-26.7058	-6.59858
75_baseline-Cell_1437	CD8	-0.448709	13066.3	29231.9	75_baseline	Baseline	75	6	100	6.55	4	Keratinocytes	-26.7058	-6.59858
75_baseline-Cell_1437	MelanA	-0.45046	13066.3	29231.9	75_baseline	Baseline	75	6	100	6.55	4	Keratinocytes	-26.7058	-6.59858
75_baseline-Cell_1437	PanCK	2.03773	13066.3	29231.9	75_baseline	Baseline	75	6	100	6.55	4	Keratinocytes	-26.7058	-6.59858
75_baseline-Cell_1437	SOX10	-0.414114	13066.3	29231.9	75_baseline	Baseline	75	6	100	6.55	4	Keratinocytes	-26.7058	-6.59858
75_baseline-Cell_1438	CD4	-0.422359	12921.2	29233.6	75_baseline	Baseline	75	6	100	32.669	9	CD8 T Cells	16.0598	11.827
75_baseline-Cell_1438	CD68	-0.130082	12921.2	29233.6	75_baseline	Baseline	75	6	100	32.669	9	CD8 T Cells	16.0598	11.827
75_baseline-Cell_1438	CD8	2.0207	12921.2	29233.6	75_baseline	Baseline	75	6	100	32.669	9	CD8 T Cells	16.0598	11.827
75_baseline-Cell_1438	MelanA	-0.524438	12921.2	29233.6	75_baseline	Baseline	75	6	100	32.669	9	CD8 T Cells	16.0598	11.827
75_baseline-Cell_1438	PanCK	-0.494339	12921.2	29233.6	75_baseline	Baseline	75	6	100	32.669	9	CD8 T Cells	16.0598	11.827
75_baseline-Cell_1438	SOX10	-0.449487	12921.2	29233.6	75_baseline	Baseline	75	6	100	32.669	9	CD8 T Cells	16.0598	11.827
75_baseline-Cell_1439	CD4	-0.240937	13082.8	29232.4	75_baseline	Baseline	75	6	100	5.327	6	Keratinocytes	-20.5988	-14.5941
75_baseline-Cell_1439	CD68	-0.450432	13082.8	29232.4	75_baseline	Baseline	75	6	100	5.327	6	Keratinocytes	-20.5988	-14.5941
75_baseline-Cell_1439	CD8	-0.4662	13082.8	29232.4	75_baseline	Baseline	75	6	100	5.327	6	Keratinocytes	-20.5988	-14.5941
75_baseline-Cell_1439	MelanA	-0.471269	13082.8	29232.4	75_baseline	Baseline	75	6	100	5.327	6	Keratinocytes	-20.5988	-14.5941
75_baseline-Cell_1439	PanCK	2.03365	13082.8	29232.4	75_baseline	Baseline	75	6	100	5.327	6	Keratinocytes	-20.5988	-14.5941
75_baseline-Cell_1439	SOX10	-0.404816	13082.8	29232.4	75_baseline	Baseline	75	6	100	5.327	6	Keratinocytes	-20.5988	-14.5941
75_baseline-Cell_144	CD4	-0.316155	13179.9	27785.2	75_baseline	Baseline	75	6	100	6.439	4	Keratinocytes	-27.6044	-6.86429
75_baseline-Cell_144	CD68	-0.45582	13179.9	27785.2	75_baseline	Baseline	75	6	100	6.439	4	Keratinocytes	-27.6044	-6.86429
75_baseline-Cell_144	CD8	-0.439821	13179.9	27785.2	75_baseline	Baseline	75	6	100	6.439	4	Keratinocytes	-27.6044	-6.86429
75_baseline-Cell_144	MelanA	-0.394419	13179.9	27785.2	75_baseline	Baseline	75	6	100	6.439	4	Keratinocytes	-27.6044	-6.86429
75_baseline-Cell_144	PanCK	2.03868	13179.9	27785.2	75_baseline	Baseline	75	6	100	6.439	4	Keratinocytes	-27.6044	-6.86429
75_baseline-Cell_144	SOX10	-0.43247	13179.9	27785.2	75_baseline	Baseline	75	6	100	6.439	4	Keratinocytes	-27.6044	-6.86429
75_baseline-Cell_1440	CD4	-0.653774	12964.4	29235.6	75_baseline	Baseline	75	6	100	18.195	5	Macrophages	25.605	1.91955
75_baseline-Cell_1440	CD68	1.62328	12964.4	29235.6	75_baseline	Baseline	75	6	100	18.195	5	Macrophages	25.605	1.91955
75_baseline-Cell_1440	CD8	0.809219	12964.4	29235.6	75_baseline	Baseline	75	6	100	18.195	5	Macrophages	25.605	1.91955
75_baseline-Cell_1440	MelanA	-0.823265	12964.4	29235.6	75_baseline	Baseline	75	6	100	18.195	5	Macrophages	25.605	1.91955
75_baseline-Cell_1440	PanCK	-0.750225	12964.4	29235.6	75_baseline	Baseline	75	6	100	18.195	5	Macrophages	25.605	1.91955
75_baseline-Cell_1440	SOX10	-0.205231	12964.4	29235.6	75_baseline	Baseline	75	6	100	18.195	5	Macrophages	25.605	1.91955
75_baseline-Cell_1442	CD4	-0.449658	12969.4	29236.9	75_baseline	Baseline	75	6	100	64.663	9	CD8 T Cells	18.1373	20.4999
[truncated: 451,673+ more rows]

## Sheet: Fig 2C
Patient	Condition	grouped_cell_types	Cell_Count	Perc	clr_perc
75	Baseline	CD4 T Cells	162	1.43	-1.30616
75	Baseline	CD8 T Cells	258	2.28	-0.839656
75	Baseline	Keratinocytes	9978	88.13	2.81498
75	Baseline	Macrophages	288	2.54	-0.731668
75	Baseline	Melanocyte	636	5.62	0.0624999
75	Depigmentation	CD4 T Cells	144	1.09	-1.2593
75	Depigmentation	CD8 T Cells	168	1.28	-1.09862
75	Depigmentation	Keratinocytes	11670	88.57	3.13832
75	Depigmentation	Macrophages	1086	8.24	0.763524
75	Depigmentation	Melanocyte	108	0.82	-1.54393
76	Baseline	CD4 T Cells	198	1.3	-1.25968
76	Baseline	CD8 T Cells	120	0.79	-1.75776
76	Baseline	Keratinocytes	13440	88.26	2.95825
76	Baseline	Macrophages	582	3.82	-0.181789
76	Baseline	Melanocyte	888	5.83	0.240978
76	Depigmentation	CD4 T Cells	12	0.12	-2.55469
76	Depigmentation	CD8 T Cells	12	0.12	-2.55469
76	Depigmentation	Keratinocytes	9156	94.55	4.1147
76	Depigmentation	Macrophages	306	3.16	0.716147
76	Depigmentation	Melanocyte	198	2.04	0.278525
77	Baseline	CD4 T Cells	120	1.28	-1.73303
77	Baseline	CD8 T Cells	522	5.57	-0.262494
77	Baseline	Keratinocytes	7608	81.18	2.41678
77	Baseline	Macrophages	450	4.8	-0.411273
77	Baseline	Melanocyte	672	7.17	-0.00998347
77	Depigmentation	CD4 T Cells	516	5.65	0.0949772
77	Depigmentation	CD8 T Cells	150	1.64	-1.14198
77	Depigmentation	Keratinocytes	7614	83.43	2.78733
77	Depigmentation	Macrophages	798	8.74	0.531232
77	Depigmentation	Melanocyte	48	0.53	-2.27156
78	Baseline	CD4 T Cells	42	0.31	-1.41995
78	Baseline	CD8 T Cells	12	0.09	-2.65671
78	Baseline	Keratinocytes	12984	96.48	4.32057
78	Baseline	Macrophages	66	0.49	-0.962118
78	Baseline	Melanocyte	354	2.63	0.718216
78	Depigmentation	CD4 T Cells	918	5.08	-0.493835
78	Depigmentation	CD8 T Cells	1116	6.17	-0.299447
78	Depigmentation	Keratinocytes	14604	80.76	2.27234
78	Depigmentation	Macrophages	798	4.41	-0.635271
78	Depigmentation	Melanocyte	648	3.58	-0.843783
79	Baseline	CD4 T Cells	312	1.87	-1.31826
79	Baseline	CD8 T Cells	372	2.23	-1.14219
79	Baseline	Keratinocytes	13482	80.77	2.44741
79	Baseline	Macrophages	1728	10.35	0.392792
79	Baseline	Melanocyte	798	4.78	-0.379754
79	Depigmentation	CD4 T Cells	138	1.32	-1.50627
79	Depigmentation	CD8 T Cells	318	3.05	-0.668756
79	Depigmentation	Keratinocytes	8964	85.86	2.66882
79	Depigmentation	Macrophages	666	6.38	0.0692702
79	Depigmentation	Melanocyte	354	3.39	-0.563068
75	Baseline	CD4 T Cells	162	1.43	-1.30616
75	Baseline	CD8 T Cells	258	2.28	-0.839656
75	Baseline	Keratinocytes	9978	88.13	2.81498
75	Baseline	Macrophages	288	2.54	-0.731668
75	Baseline	Melanocyte	636	5.62	0.0624999
75	Rash	CD4 T Cells	1164	4.4	-0.91017
75	Rash	CD8 T Cells	2964	11.2	0.0241396
75	Rash	Keratinocytes	18612	70.31	1.86114
75	Rash	Macrophages	2436	9.2	-0.172571
75	Rash	Melanocyte	1296	4.9	-0.802539
76	Baseline	CD4 T Cells	198	1.3	-1.25968
76	Baseline	CD8 T Cells	120	0.79	-1.75776
76	Baseline	Keratinocytes	13440	88.26	2.95825
76	Baseline	Macrophages	582	3.82	-0.181789
76	Baseline	Melanocyte	888	5.83	0.240978
76	Rash	CD4 T Cells	408	1.69	-1.18753
76	Rash	CD8 T Cells	450	1.86	-1.09169
76	Rash	Keratinocytes	20982	86.93	2.75284
76	Rash	Macrophages	696	2.88	-0.654472
76	Rash	Melanocyte	1602	6.64	0.18085
77	Baseline	CD4 T Cells	120	1.28	-1.73303
77	Baseline	CD8 T Cells	522	5.57	-0.262494
77	Baseline	Keratinocytes	7608	81.18	2.41678
77	Baseline	Macrophages	450	4.8	-0.411273
77	Baseline	Melanocyte	672	7.17	-0.00998347
77	Rash	CD4 T Cells	1068	3.35	-0.765381
77	Rash	CD8 T Cells	4494	14.11	0.672543
77	Rash	Keratinocytes	24408	76.61	2.36439
77	Rash	Macrophages	1536	4.82	-0.401567
77	Rash	Melanocyte	354	1.11	-1.86998
78	Baseline	CD4 T Cells	42	0.31	-1.41995
78	Baseline	CD8 T Cells	12	0.09	-2.65671
78	Baseline	Keratinocytes	12984	96.48	4.32057
78	Baseline	Macrophages	66	0.49	-0.962118
78	Baseline	Melanocyte	354	2.63	0.718216
78	Rash	CD4 T Cells	1164	3.35	-1.04379
78	Rash	CD8 T Cells	1026	2.95	-1.17094
78	Rash	Keratinocytes	25350	72.9	2.03634
78	Rash	Macrophages	3522	10.13	0.0627557
78	Rash	Melanocyte	3714	10.68	0.115627
79	Baseline	CD4 T Cells	312	1.87	-1.31826
79	Baseline	CD8 T Cells	372	2.23	-1.14219
79	Baseline	Keratinocytes	13482	80.77	2.44741
79	Baseline	Macrophages	1728	10.35	0.392792
79	Baseline	Melanocyte	798	4.78	-0.379754
79	Rash	CD4 T Cells	1542	7.8	-0.609159
79	Rash	CD8 T Cells	1746	8.83	-0.485128
79	Rash	Keratinocytes	10920	55.25	1.34859
79	Rash	Macrophages	3996	20.22	0.343389
79	Rash	Melanocyte	1560	7.89	-0.597687
80	Baseline	CD4 T Cells	462	2.92	-0.764269
80	Baseline	CD8 T Cells	192	1.21	-1.64523
80	Baseline	Keratinocytes	13368	84.39	2.5996
80	Baseline	Macrophages	804	5.08	-0.210541
80	Baseline	Melanocyte	1014	6.4	0.0204456
80	Rash	CD4 T Cells	1560	7.31	-0.426871
80	Rash	CD8 T Cells	1704	7.99	-0.337923
80	Rash	Keratinocytes	14688	68.84	1.81567
80	Rash	Macrophages	2622	12.29	0.0926718
80	Rash	Melanocyte	762	3.57	-1.14355
81	Baseline	CD4 T Cells	114	0.88	-1.26102
81	Baseline	CD8 T Cells	36	0.28	-2.40616
81	Baseline	Keratinocytes	11904	91.68	3.38511
81	Baseline	Macrophages	432	3.33	0.0697823
81	Baseline	Melanocyte	498	3.84	0.212282
81	Rash	CD4 T Cells	5028	9.77	-0.234154
81	Rash	CD8 T Cells	1512	2.94	-1.43506
81	Rash	Keratinocytes	29880	58.05	1.54783
81	Rash	Macrophages	10848	21.07	0.53438
81	Rash	Melanocyte	4206	8.17	-0.413001
82	Baseline	CD4 T Cells	900	5.94	-0.433047
82	Baseline	CD8 T Cells	330	2.18	-1.43543
82	Baseline	Keratinocytes	11448	75.5	2.10938
82	Baseline	Macrophages	1404	9.26	0.0109484
82	Baseline	Melanocyte	1080	7.12	-0.251848
82	Rash	CD4 T Cells	990	5.47	-0.775662
82	Rash	CD8 T Cells	1152	6.36	-0.624912
82	Rash	Keratinocytes	12282	67.8	1.74162
82	Rash	Macrophages	2178	12.02	0.0116314
82	Rash	Melanocyte	1512	8.35	-0.352679
83	Baseline	CD4 T Cells	270	1.85	-0.652998
83	Baseline	CD8 T Cells	372	2.55	-0.33209
83	Baseline	Keratinocytes	13236	90.74	3.23982
83	Baseline	Macrophages	42	0.29	-2.50606
83	Baseline	Melanocyte	666	4.57	0.25133
83	Rash	CD4 T Cells	3258	9.48	-0.104091
83	Rash	CD8 T Cells	3684	10.72	0.0188362
83	Rash	Keratinocytes	24540	71.38	1.91474
83	Rash	Macrophages	1470	4.28	-0.899322
83	Rash	Melanocyte	1428	4.15	-0.930167
75	Depigmentation	CD4 T Cells	144	1.09	-1.2593
75	Depigmentation	CD8 T Cells	168	1.28	-1.09862
75	Depigmentation	Keratinocytes	11670	88.57	3.13832
75	Depigmentation	Macrophages	1086	8.24	0.763524
75	Depigmentation	Melanocyte	108	0.82	-1.54393
75	Rash	CD4 T Cells	1164	4.4	-0.91017
75	Rash	CD8 T Cells	2964	11.2	0.0241396
75	Rash	Keratinocytes	18612	70.31	1.86114
75	Rash	Macrophages	2436	9.2	-0.172571
75	Rash	Melanocyte	1296	4.9	-0.802539
76	Depigmentation	CD4 T Cells	12	0.12	-2.55469
76	Depigmentation	CD8 T Cells	12	0.12	-2.55469
76	Depigmentation	Keratinocytes	9156	94.55	4.1147
76	Depigmentation	Macrophages	306	3.16	0.716147
76	Depigmentation	Melanocyte	198	2.04	0.278525
76	Rash	CD4 T Cells	408	1.69	-1.18753
76	Rash	CD8 T Cells	450	1.86	-1.09169
76	Rash	Keratinocytes	20982	86.93	2.75284
76	Rash	Macrophages	696	2.88	-0.654472
76	Rash	Melanocyte	1602	6.64	0.18085
77	Depigmentation	CD4 T Cells	516	5.65	0.0949772
77	Depigmentation	CD8 T Cells	150	1.64	-1.14198
77	Depigmentation	Keratinocytes	7614	83.43	2.78733
77	Depigmentation	Macrophages	798	8.74	0.531232
77	Depigmentation	Melanocyte	48	0.53	-2.27156
77	Rash	CD4 T Cells	1068	3.35	-0.765381
77	Rash	CD8 T Cells	4494	14.11	0.672543
77	Rash	Keratinocytes	24408	76.61	2.36439
77	Rash	Macrophages	1536	4.82	-0.401567
77	Rash	Melanocyte	354	1.11	-1.86998
78	Depigmentation	CD4 T Cells	918	5.08	-0.493835
78	Depigmentation	CD8 T Cells	1116	6.17	-0.299447
78	Depigmentation	Keratinocytes	14604	80.76	2.27234
78	Depigmentation	Macrophages	798	4.41	-0.635271
78	Depigmentation	Melanocyte	648	3.58	-0.843783
78	Rash	CD4 T Cells	1164	3.35	-1.04379
78	Rash	CD8 T Cells	1026	2.95	-1.17094
78	Rash	Keratinocytes	25350	72.9	2.03634
78	Rash	Macrophages	3522	10.13	0.0627557
78	Rash	Melanocyte	3714	10.68	0.115627
79	Depigmentation	CD4 T Cells	138	1.32	-1.50627
79	Depigmentation	CD8 T Cells	318	3.05	-0.668756
79	Depigmentation	Keratinocytes	8964	85.86	2.66882
79	Depigmentation	Macrophages	666	6.38	0.0692702
79	Depigmentation	Melanocyte	354	3.39	-0.563068
79	Rash	CD4 T Cells	1542	7.8	-0.609159
79	Rash	CD8 T Cells	1746	8.83	-0.485128
79	Rash	Keratinocytes	10920	55.25	1.34859
79	Rash	Macrophages	3996	20.22	0.343389
79	Rash	Melanocyte	1560	7.89	-0.597687

## Sheet: Fig 2D
Baseline_P1	acAE_P1	Baseline_P2	acAE_P2	Baseline_P3	acAE_P3
99.5	200.5	122	122	87.25	114.75
165.75	159.5	133	133	98	77.5
91.25	192	28.25	28.25	59.75	99
149.5	154	122.75	122.75	62	139.5
128.25	130.25	116.5	116.5	84.25	152
160.5	131.5	102.5	102.5	126.75	207
153.5	162.25	92.25	92.25	147.75	115.25
45	114.25	105	105	92.5	117.25
139	94.25	139.25	139.25	132.75	120.5
86.5	81.25	224.5	224.5	144.75	112.25
81.5	121.25	62.5	62.5	92.5	59.5
100.25	109	54.75	54.75	141.5	120.5
86.5	121	123.75	123.75	125.25	66.25
124	106	89	89	115.5	120.25
62.75	207.25	147.5	147.5	75	126.25
126.25	105.25	76.5	76.5	51.25	91.25
154	128.75	129.25	129.25	83.5	61.5
111	103.25	78	78	123	72.5
87.5	228	78	78	57.5	88.75
105.25	94	98.75	98.75	36.25	99
67.75	106.5	110.75	110.75	46.25	57.5
166	174.5	97.75	97.75	38.5	105.75
68.25	141.75	46.25	46.25	89.25	142.25
41	94	120.25	120.25	81.75	95.75
78.75	83.75	103.5	103.5	60.5	76.5
45.75	126.5	111	111	58	44.5
44.75	47	126.25	126.25	99.5	80.5
75.5	138.5	103	103	188.5	66.25
57.75	138.5	110.75	110.75	88.75	81.25
86	127	115.25	115.25	118.5	79.75
149.5	111.25	88.75	88.75	81.25	84.75
67.5	166	103.5	103.5	134.75	46.75
90.25	83.25	109	109	61	67
127.75	111	139	139	105.75	73
40.25	124.5	56	56	79.75	131.25
87	88	150.25	150.25	42.25	77.5
43.25	137	87.75	87.75	29.5	91.75
45	114.75	138	138	119.5	180.5
63.75	126.25	44.5	44.5	67.5	98.5
76.5	118	115.5	115.5	85	85.75
69	149.75	74.75	74.75	111.5	117.25
123.75	159.75	53.5	53.5	63	89
104.75	96.25	125	125	134	53.25
106.75	281	80.25	80.25	32.25	89.75
167.75	176.75	135	135	88.25	42
122	109.25	154.25	154.25	154.25	59
48	187.5	90	90	77.5	69.25
67.25	79.25	116.75	116.75	38.5	93.5
119	80	107	107	132.75	108
93.25	146.75	110.5	110.5	136.25	111.25
70.75	73.25	73.25	73.25	103.5	79
91	107	98.25	98.25	99.5	38.5
92.5	64.5	79.25	79.25	76.75	140.25
52.25	157	101	101	158.25	119.25
58.5	101.5	102	102	96.25	39.75
79	100.5	101.25	101.25	69.5	168.5
95.75	96	77.75	77.75	81.5	106.5
120.75	117.25	34.75	34.75	90.75	141.5
86.25	92.25	65.75	65.75	118	98.25
42.5	89.75	95.25	95.25	83.25	107.5
147	71.5	99.5	99.5	39	107
94.25	105.75	97.5	97.5	106.25	66
130	175	105.25	105.25	94.5	176
96.5	80.75	96.5	96.5	116.25	162.5
81	112.75	77.5	77.5	92.5	120.5
88	66.75	170	170	89	126
61.25	73.5	154.5	154.5	108	122.75
61.5	125	127	127	77	101.5
87	39.75	53	53	151.75	77.75
162.5	81.25	108	108	108.5	64.75
67.25	99	60.25	60.25	176.25	85
56.75	90	88.5	88.5	114	66.75
167	78.5	97.5	97.5	32.75	71.25
76	137	76.25	76.25	63.25	83
139.75	123.75	39.25	39.25	99.75	127.75
140.25	107.75	126.25	126.25	53	37.5
74.5	121.75	59	59	45	102
52	125.25	48.75	48.75	59.25	119.5
77.25	130	73.75	73.75	63.25	70.75
79.25	140.75	108.25	108.25	78.25	69
114.75	142.75	83.25	83.25	69.75	30
69.5	66.5	50.25	50.25	49.75	77.5
66	147.25	85.25	85.25	115.5	60.75
94.25	127.25	95.75	95.75	116	134
135.75	189.75	129.75	129.75	113.5	101
78.25	66.75	68.75	68.75	51	132.75
60	78	89	89	74.75	62.25
94	31.75	106.75	106.75	66.75	92.75
105.5	128.25	94.75	94.75	62.75	112.5
75.5	122.75	68.75	68.75	110	122.75
170.75	107.25	97.75	97.75	99.25	124.5
82	136.75	64.75	64.75	122.25	65
58	102.25	58.25	58.25	103	101.75
55.25	104.75	60.75	60.75	55.25	142
81.5	125.75	106	106	84.25	111
67.75	107.25	99	99	108.25	136.25
56.75	93	165	165	60	94.5
103.5	55	108.75	108.75	84.25	142.25
98	124	108.25	108.25	83.25	98
129	170.75	51.5	51.5	66.25	182.25
110.25	141.75	99.75	99.75	101.75	138.25
71.25	179	115	115	67.75	121
98.25	114.25	134.5	134.5	98.5	90.25
106	138.5	91.75	91.75	60.75	134.25
85.5	113.75	117	117	71.75	91.5
101.5	181.5	140.5	140.5	61.5	115.75
46.5	120.25	107.75	107.75	144	32.25
81.5	194.75	111.75	111.75	139.25	109.25
80	96.75	32	32	194.75	115.5
138	59.5	68.5	68.5	93.5	92.5
81.25	99.5	115.5	115.5	101.5	74.5
132.25	116.25	134	134	57.75	76
76	100.5	85.5	85.5	118.5	189
62.75	113	107.25	107.25	54.25	81
55.25	148.75	107.25	107.25	86.25	139.5
129	120	519.25	519.25	127	183.5
139.75	85	120.75	120.75	101.5	75
85.5	102	86	86	105.25	117.25
50	99.75	122.5	122.5	120.75	109
72	99	56	56	96	202.75
40.75	82.25	82.75	82.75	104.25	85.25
87.25	68.5	60	60	70	66.25
111.5	117.5	95	95	84.5	85.75
84.5	79.5	72.25	72.25	116.75	61.5
158.25	155.75	196.5	196.5	69.25	105
123	104	499.75	499.75	130.75	80.5
65	166.5	251	251	102	149.5
171.75	68.25	235.25	235.25	58	126.75
116.25	91.25	205.5	205.5	97.5	111.25
171.5	140.5	154.5	154.5	72	125
77.5	142.25	204	204	149.5	82.25
50.25	100.75	346.5	346.5	84.5	173.5
81.5	110.25	206.5	206.5	83.5	30.75
113.25	91	194.5	194.5	108.5	117.75
42.5	175.25	138.25	138.25	113.75	114
98.5	92.5	69.75	69.75	34.75	166.25
85.5	113.5	73	73	97.5	127.5
76.25	46	104	104	47.25	136.25
117	109.5	76	76	93.5	115.75
91	52.25	120.5	96.5	62	159.25
87	68	91	126.75	92.75	110.5
95.75	70.75	103.25	77.75	72	118.75
120.25	56.25	119.75	98.5	58.25	79.5
56.5	84.75	168.5	84.25	138.75	61.25
99.75	84.75	108.25	82.25	73.25	72
72	69.75	114.75	209	155	107.25
71.75	145.75	89.5	226.25	77.75	64.75
98	54.5	78	155.5	123	97.5
77.25	80	67.5	117.25	112	143
94.5	47	169	101.75	122	84.25
38.75	63	50	142.5	81	119
87	103.25	44.75	143.25	120.5	148.5
109.75	104	133.25	124.75	120	51.75
119.5	97	133.25	73.25	73.5	150.25
152.25	110.5	101	72.25	58.5	132.75
139.25	74.75	54	113	143.25	113.5
82.5	77	152.5	94	93.25	62.75
98.5	125.25	161.75	132	83.5	70.5
103.75	49.5	33.75	80.5	85.75	75.75
56.25	106.75	26.5	69.5	82	126
107	64.5	47.75	100	142.25	59.75
64	77.5	106.25	167.25	50	48.75
111.75	57.75	57.5	127.25	113.25	99.75
104.5	100	170	90.5	45.5	70.5
90	131.5	140.25	101.25	67.5	158.5
62	58.75	67.75	56.5	61.75	153.5
86.75	50.75	105	104.5	96	96.5
82.75	116	147.75	141	26.25	53.25
115.5	83	101.5	100	98.25	132
64.5	63.25	90	115.25	55.5	95.5
66.5	97.25	159.75	85.25	62.25	115.5
46	142.75	155.75	97.75	117.75	113
133	75.5	92	189.75	116	116.5
85.5	103.5	97.5	61.5	122.25	89.75
67	64.5	52.25	110.75	62.75	64
68.25	54.25	145.75	156.25	92.25	88
78.5	162.25	182.75	67.5	70.25	38.5
70.25	88.5	114.25	102	148.25	137.5
146	27.75	123.5	71.75	55.25	153.75
51.25	242.5	87	94.5	49.25	75
103.25	50.25	161.25	182.75	87.25	138.25
88	49.5	90	46.5	69.25	81
50.5	110.75	89.5	144	105	110.75
51	100.75	66.5	85.25	112	108.25
41	62	128.5	64	52.5	92.75
93.25	72.5	110	170.75	110.5	98
93	99.75	121.25	149.25	95.75	85.5
139.75	133.75	106.5	181.25	97.25	64.75
73.25	68	99.75	126.5	118.25	130.25
110	149	96.5	40	41.75	147.75
79.25	115	170.25	119.25	48.25	117.25
65	79.5	70.25	114.75	146.5	84.25
108.75	77.75	78.75	207.5	70	97.75
60.25	104.25	111.75	111.25	149.5	76
56	82	136.75	127.5	36.75	103.25
95.75	105.75	66.75	175.75	97	42
86.25	73	62.5	133.75	107.75	91.25
147.75	47	72.25	122	100.75	124.75
112	138.75	69.25	103.75	160	57
59.75	105.75	77.75	104.25	59	43
46.75	78.5	52.5	87.25	111.75	72.75
58	65.75	114.5	146.5	101.25	123.25
88	72.75	123.75	60	97.75	110.25
92.5	40.75	57.5	108.75	58.5	76.75
65.75	134.75	108	163.75	110	157
99.5	34.5	73.25	155	140.25	165.25
124.5	71.25	102.75	88	78.75	133.5
90	110.75	109.75	133	32.75	122
121.5	102	92.75	90.75	78.5	114
102.5	73.75	104	175.25	106.75	111
62.5	80.5	96.5	97.75	68.75	123.5
132.75	65.75	89.5	51.75	36.25	83.25
139	54.5	108.25	123.75	83	97.5
122	58.5	158	106	121.25	134.5
106.75	82.25	122	203.5	81.25	124.75
99.5	75.5	74.75	144.5	66.25	172
165.75	68.5	29.25	127.25	54.5	176.5
91.25	172.25	90.25	140.75	101.5	156
149.5	64.75	71.75	115.75	93	60.5
128.25	38	56	105.5	53.75	149
160.5	83.5	61	112.25	71.75	131.5
153.5	58.25	75	118.75	127	122.25
45	98.5	115.75	126	115.25	95.75
139	71	134	160.5	47.25	124
86.5	101.75	53.5	154.5	101.75	93.75
81.5	40.5	83.75	114	110.5	106
100.25	60.25	118.75	131	90	113.5
86.5	100.5	75.5	76.75	41.75	81
124	116.25	146	62	96.25	79.75
62.75	43.25	164.75	187	114.25	111.25
126.25	154.75	151	156.75	122	96.5
154	80.25	77.75	187.5	107.5	118.75
111	93	114	116.25	113	124.25
87.5	137.25	105.75	153.25	91	56.5
105.25	99.25	51.75	123.5	116.25	113
67.75	70.25	79.75	191.5	82.25	78.25
166	78.75	98.75	76	91.5	87.75
68.25	95.5	142.75	149	165.25	105
41	53.25	107.5	157.25	95	94
78.75	116.75	74.5	60	105.25	106.5
45.75	76.25	93.75	110	53.75	152
44.75	64.5	99	86.75	73.75	81.5
75.5	35.75	85.5	137.25	130.25	116.25
57.75	112	77	113.5	66.5	134
86	84.5	72.75	144.25	146.75	85.5
149.5	87.75	152.25	102	43.25	57.5
67.5	105.25	126.25	186.25	106.5	75
90.25	104.75	138	173.75	133.75	59.75
127.75	70.5	82.5	107.5	82	75.5
40.25	121	141.75	168	75	87.25
87	116.25	133.25	164	111	82.75
43.25	158.75	162.5	121	148	73.25
45	80.75	67	130	64.25	59
63.75	118.5	129.25	160.25	87.5	133.25
76.5	160	94.5	221	100.75	96.75
69	120.75	80.25	186	135.5	115.5
123.75	95.75	94.75	136.75	66.75	135.75
104.75	89.75	61	80.25	100.75	171.75
106.75	92.5	193.75	91.25	140	63
167.75	148.75	90.25	149.25	59.5	44.25
122	88.75	37.5	74.75	67.75	91.25
48	67	129.5	138.5	103.5	155.75
67.25	160	67.5	47.75	113.25	114.75
119	153.5	59.5	167	90.25	48.25
93.25	180	173.5	133	149	122.25
70.75	105.25	119.75	126	47	72.25
91	151.5	119	133	67.5	110.25
92.5	74	112.75	217.75	112.5	67
52.25	84.25	170.25	191.5	162.25	159.75
58.5	56	127.25	97	156	145
79	133.5	173.25	121	38.25	74.5
95.75	112.25	128.5	51.25	51.5	130
120.75	136.25	127.5	138.75	89	115.25
86.25	196.75	93	70.5	96.5	143.25
42.5	58	112.5	95.75	64.25	91
147	46	68.25	166.75	22.5	100.5
94.25	181.75	93	180	93	71.5
130	96	109.75	89.25	55	170.5
96.5	123	121	90.5	107	140.5
81	96.25	118.25	151.5	32.5	53.75
88	122.5	124.75	68.75	88.25	83.75
61.25	92	77.75	126.25	70.25	98
61.5	100.5	160.75	72	100.5	33.75
87	119.5	126.75	66	97	140.5
162.5	60.25	36.75	167.5	93	80.75
67.25	69	64	118	62.25	54
56.75	91	110	130.75	43.5	54
167	77.75	53	97.75	41.75	83
76	87.5	186.75	52	104.75	159
139.75	62.75	131.5	58.75	83.75	130.25
140.25	111.75	119.75	105	37.5	128
74.5	47.5	23.75	173.75	41.25	140.75
52	103	92	143.25	75.25	62.25
77.25	104.25	73	196.75	39.5	45.75
79.25	109.75	81	39.25	75.75	87.25
114.75	151.5	105	95.5	104.5	98.25
69.5	153.5	73	100.75	81.75	142.25
66	93.5	35.5	38.25	41	57.5
94.25	101.75	91.25	89.5	63.75	141
135.75	63.5	51	125	109.5	63
78.25	83.25	54.5	109.25	81.5	75.25
60	165.5	128	121	60.5	166
94	144.75	84.5	125.25	74.5	103
105.5	69.75	123.75	123	60.5	84.75
75.5	105.25	36	95.25	61.25	42.25
170.75	91	111.5	67	75.25	69.5
82	53	43.75	68.75	106	58
58	82	129	119.75	93.25	77.5
55.25	61.75	89.75	123.75	93.5	115.25
81.5	100.75	46.5	121.5	90.75	72.5
67.75	105.25	132	107.25	122.25	174.75
56.75	135.5	77.75	104.25	104.5	106.75
103.5	124	90.5	143	54.75	139.25
98	150	60	153	69.25	111.75
129	107.75	82	116.75	120	82.5
110.25	126.5	119.75	96.75	162.25	88.25
71.25	226.75	109.25	180.75	74.5	133.75
98.25	150.5	89.25	112.75	39	81
106	146.25	125	89.75	105.25	135.75
85.5	114.5	82.75	129	170.75	138.5
101.5	132.25	161	163.5	100.25	142
46.5	83.5	87	106.25	57.5	55.75
81.5	119	45.5	54	80.75	136.25
80	194	65.5	114.5	79.25	69.25
138	138.25	146.25	55	134.5	212.5
81.25	118	86.75	44.5	70.5	62.75
132.25	128.25	79	111.75	112.5	73.75
76	183	206.5	114.5	67	139.5
62.75	55.5	85.5	113	109.25	97
55.25	99.5	66	111.75	64	90.75
129	79.25	65.75	63.5	115.5	63.25
139.75	81.5	68	105	34	66.75
85.5	184.75	113.25	112.5	67.75	103.75
50	114.25	144.75	103.25	73.5	27.75
72	125.5	59.5	116.5	91.5	93.25
40.75	109.5	39.5	84.25	55.75	87.75
87.25	73.25	61.5	124.5	137.25	130.75
111.5	89.75	83.25	132	71.5	112.75
84.5	142.5	95.25	124.75	62.75	163.25
158.25	125.75	73.75	160.5	85	80.75
123	120	65.75	138.75	55.25	61
65	130.25	82	148	62.75	138.75
171.75	97	39.25	195.75	65.25	125
116.25	105.5	109.25	92.5	147.25	111
171.5	119.25	51.5	104.25	75.75	173
77.5	88	48.75	172.5	81	72
50.25	98.5	94.75	116.25	46	122.25
81.5	73.25	81.75	171.75	61.5	155.75
113.25	130.75	149.75	133	75.75	113.75
42.5	132	68	171.75	60.75	125.75
98.5	115.5	61.5	142.5	62.25	205
85.5	107	174.5	96.5	90	112.5
76.25	112.25	54.25	126.75	49.5	85.75
117	145.25	94.25	77.75	32.75	171.25
91	172.5	77.75	98.5	61.5	158
87	93.25	112.25	84.25	71.25	127.25
95.75	197.25	85.5	82.25	85.75	138.25
120.25	89	85.5	209	100.25	139
56.5	80.5	37.75	226.25	87	128.5
99.75	139.25	92.5	155.5	97	92
72	166	42.25	117.25	98	141.5
71.75	153.5	141.75	101.75	130	109
98	158	90.25	142.5	109.5	62.75
77.25	117.25	67.75	143.25	119	125.75
94.5	133.5	69	124.75	102.5	108.25
38.75	219.75	137.5	73.25	71	84
87	64	139.75	72.25	65	66.25
109.75	129.25	42	113	148.5	177.25
119.5	101	77	94	83.75	98
152.25	204.25	129	132	119.25	170.75
139.25	77.75	122	80.5	120	83.5
82.5	122.75	84.5	69.5	99	185.5
98.5	116	122	100	119.5	103.5
103.75	99.75	133	167.25	116.75	36.5
56.25	121	28.25	127.25	91.25	72.5
107	96.75	122.75	90.5	134.5	146
64	156	116.5	101.25	79	89
111.75	105	102.5	56.5	89.5	75.25
104.5	71.75	92.25	104.5	117	107
90	138	105	141	90.75	43.25
62	162	139.25	100	102.75	146.25
86.75	131.5	224.5	169.5	53.25	137.75
82.75	201.5	62.5	115.25	90.5	154.75
115.5	83.75	54.75	85.25	76.75	89
64.5	169.5	123.75	97.75	106.5	114.75
66.5	70.5	89	189.75	52	93.75
46	97.75	147.5	61.5	72.25	64.75
133	169.5	76.5	110.75	53.75	52
85.5	185	129.25	156.25	90.25	98
67	116	78	67.5	62	172.75
68.25	83.25	78	248.75	94.75	62.5
78.5	256.75	98.75	102	87.75	106.5
70.25	89.75	110.75	71.75	55	109
146	137.75	97.75	94.5	116.25	105.25
51.25	153.75	46.25	182.75	37.75	146
103.25	102.5	120.25	46.5	35	72
88	216.5	103.5	144	110	43.75
50.5	71	111	85.25	124.5	24
51	137.75	126.25	64	58.5	114.75
41	118.5	103	170.75	148.75	75
93.25	158	110.75	149.25	32.75	76.75
93	147.75	115.25	181.25	96.5	87.75
139.75	244.75	88.75	126.5	59	91.5
73.25	123	103.5	40	186.25	91.75
110	84	109	119.25	74.25	166
79.25	75.25	139	114.75	124.75	133
65	149.75	56	207.5	169.75	171
108.75	123.5	150.25	111.25	151.75	82.25
60.25	178.5	87.75	127.5	204.25	102.25
56	116	138	175.75	112	67.75
95.75	110.5	44.5	133.75	115.25	86.75
86.25	185.5	115.5	122	75.25	142.25
147.75	141	74.75	103.75	85.5	102
112	158.75	53.5	104.25	84.25	73
59.75	135.5	125	87.25	29	94.5
46.75	60	80.25	146.5	57	67.75
58	159.25	135	60	90.5	123
88	88.5	154.25	108.75	31.5	107.25
92.5	96.5	90	163.75	71.75	99.5
65.75	141.75	116.75	155	117.25	94
99.5	76.5	107	88	57	47
124.5	263.5	110.5	133	225.5	66.5
90	120	73.25	90.75	78.25	68.25
121.5	115.25	98.25	175.25	49	72.25
102.5	196.75	79.25	97.75	85.25	162.5
62.5	171.75	101	51.75	113.5	91.75
132.75	46.75	102	123.75	136.5	90.5
139	130.25	101.25	106	161	73
122	93	77.75	203.5	78	137.25
106.75	50.75	34.75	144.5	119	203.5
156.75	72.5	65.75	127.25	84.75	80
135.25	191.25	95.25	140.75	52.5	37.75
141.25	164.25	99.5	115.75	104.25	169.5
102	140.5	97.5	105.5	97.25	37.25
167	65.5	105.25	112.25	59.5	82
154	140.25	96.5	118.75	81.5	121
141	201.5	77.5	126	135.75	55.25
110	76.25	170	160.5	58.25	38.75
49.5	153	154.5	154.5	116	35.5
133.5	122.25	127	55.25	91.25	61
122	77	53	90.25	73.5	51
114.5	136.75	108	114	102.75	127
73.25	199.25	60.25	131	128.25	73.75
224.25	88.25	88.5	76.75	142.5	101.25
72.75	124.5	97.5	62	52	79
108	77	76.25	187	78	84
146	102.5	39.25	156.75	132	60.5
111.25	118.75	126.25	187.5	67.25	123.25
171.5	98.5	59	116.25	92.25	39.5
40.75	155.75	48.75	153.25	35.25	45.5
102.5	71	73.75	123.5	130.25	92.25
207.5	61.25	108.25	191.5	65	87.5
162	181	83.25	76	103	71.5
102.75	110.5	50.25	149	79.25	121
151.5	94.75	85.25	157.25	80	83
89.25	130.75	95.75	60	153.5	44.75
72.75	189.25	129.75	110	45.5	98.5
126.5	53	68.75	86.75	75.5	62.75
71.75	99	89	137.25	118.25	89
96.5	97.25	106.75	113.5	88.25	114.25
133	164	94.75	144.25	32.5	119.25
122.75	80	68.75	102	179	189.25
145.5	141.25	97.75	186.25	56.75	37
95.25	60.75	64.75	173.75	58.25	70.25
46.5	139.5	58.25	107.5	75.75	119.5
110.75	166.5	60.75	168	116	54.75
166	195.25	106	164	41.75	88.5
91.5	182.5	99	121	59	116
118.5	108.75	165	130	115.75	82.25
36.75	73.75	108.75	160.25	83.5	51
106.5	90.25	108.25	221	101.5	45
109.75	98.5	51.5	186	103.5	82.5
165	135	99.75	136.75	91.5	83
90.5	104	115	80.25	98.75	43.25
64.25	61.25	134.5	91.25	131.5	91
106.25	115.5	91.75	149.25	48.25	103.5
89	65.25	117	74.75	165	71.75
82	101.5	140.5	138.5	96.25	115.25
89	84.5	107.75	47.75	82	177.75
151	197.5	111.75	167	112.75	78.75
117	98.75	32	133	122.75	131
75.25	89.75	68.5	126	108.5	160
76.25	168	115.5	133	67	84.25
104.75	103	134	217.75	97.25	148
138.5	169	85.5	191.5	92.75	189
71	103.75	107.25	97	96	139.25
124	53.25	107.25	121	176	136.25
81.25	92.5	519.25	51.25	90	115.5
121.5	118.25	120.75	138.75	56.25	129.5
127.25	100	86	70.5	103.5	122.25
96.5	105.25	122.5	95.75	46.75	66
128.5	46.25	56	166.75	120	137.5
128	134	82.75	180	166	127.5
53.5	116.25	60	89.25	97.75	151.5
132.75	62.75	95	90.5	90.75	114
120.75	90	72.25	151.5	100	175.75
74	59.5	196.5	68.75	98	94.25
81	160.75	499.75	126.25	116	93.5
150.25	121.5	251	72	153.5	126.75
122.5	87	235.25	66	76	38
194	60.25	205.5	167.5	79	150
98.5	145.5	154.5	118	43	69.75
73.25	64.25	204	130.75	107.25	136.25
37.5	50.75	346.5	97.75	119.25	83
146.25	85.25	206.5	52	106	149.75
71.5	97.75	194.5	58.75	105.75	111.5
258.5	108.25	138.25	105	72.25	94.25
108.5	182.75	69.75	173.75	73.25	122.5
59.75	89.25	73	143.25	132.75	130.5
78.25	97	104	196.75	129.5	163.5
35.75	71.75	76	39.25	137.75	84.75
122.75	100.25		95.5	96.25	147.75
95.5	113		100.75	83.25	101
78.5	158.5		38.25	86.5	69.25
111.5	84.25		89.5	72.75	68.75
58	59.25		125	71.25	49.5
65.75	101.25		109.25	143	81.75
120.25	93.75		121	48.25	81
104.75	91.5		125.25	90.5	78.5
80	86.25		123	86.25	109.5
157.25	95.5		95.25	72.75	135
104	134.5		67	61.75	67
118.25	70.5		68.75	73.5	94.5
64	93.75		119.75	88	53
97.75	64.75		123.75	42.5	117
82.25	105.25		121.5	89.5	138.5
56.25	87.25		107.25	75.25	189.5
110.5	54.75		104.25	62.25	152.5
103.25	78		143	75.5	103.25
118.75	86.25		153	89.75	192.75
142	115.75		116.75	55.5	102.25
87.75	115		96.75	97	73.25
94.75	155.75		180.75	117.75	104.25
99.25	78.5		112.75	67.75	90.25
183.25	145		89.75	44.75	142.5
52.25	106		129	80.5	87.25
44.75	74.5		163.5	83.75	91.5
128.25	94.25		106.25	82	121
76	84.25		54	59.75	107.75
85.25	103.75		114.5	82.5	110.5
124.5	56.75		55	150	55.75
112	147.25		44.5	58	51
123	97.25		111.75	116.25	85.5
98.5	68.25		114.5	67.5	142.25
156	72		113	77.25	97.25
98.25	74.25		111.75	57.5	121.75
97.25	82.25		63.5	84.25	96
126.75	138.75		105	47	166.25
155.25	89		112.5	80.25	141.5
99	72.5		103.25	88.5	141.25
88.25	90.25		116.5	125.75	83.75
131.25	61.75		84.25	78.5	109.25
92.75	45.5		124.5	82	114.5
120.75	67.75		132	154.5	91.25
121.75	49		124.75	73	140.25
142.25	118.75		160.5	58.25	69.25
84	76.25		138.75	54.75	73.25
109	113.5		148	82.75	111.5
110.5	89.25		195.75	109.25	145.25
154.25	77		92.5	85.25	58.25
128	86.25		104.25	50.75	119.75
105	66.25		172.5	65	141.5
105.75	120		116.25	37.5	75.5
114.5	90.5		171.75	81	80.75
161.5	122		133	70.75	89
157	140.25		171.75	101.5	108
103	141.5		142.5	159.5	51
118.5	125.5		60.25	84	132.75
104	100.25		80.25	76.75	112.25
159.5	85		78	75.5	133.75
94	92.5		84.25	120.75	142.25
166.75	61.75		43.75	83.75	129
99.5	152.25		59	52.5	124.5
60.5	101		94.5	99.25	84.5
156.5	85.75		94.5	112.5	127.5
139.75	116		84.5	74.75	118.75
104.75	85.5		131.25	110	62.5
81.5	119.75		76.75	100	122.75
92	93		91.25	122.75	49.25
102	47.75		64.25	45.5	89.75
31.5	157		94.75	57.5	113.5
121	108		111.5	54.25	103.75
79	95		75	158.75	157.25
134	105.5		90.75	106.5	139.75
128.75	145.25		93	56	60.25
114.5	98.5		67.5	97.5	125
176	108		77	54	177
91	96		82.25	88.75	82.25
29.75	121		94	64.5	87
233	102		53.25	79.75	149.5
71.25	97.5		89.25	213.75	92.25
82.75	87.75		59.5	62.25	100
152.75	47.5		95.75	72	120.5
96.5	66		41.5	77.5	66
89.25	92		110.25	121.25	67.5
37.25	43		58.5	100.5	128
65.5	113		85.75	57.5	134.5
95	55		60.25	84.75	170.25
111	104.5		93.5	137.25	96
79.25	46.25		46.5	36.75	105.75
89.25	98		80.75	107.75	45.75
59	95.75		86	113	61.25
131	87.5		119.5	106	118.75
177	102.5		88.5	88.25	132.25
117.25	180		85.5	85.75	99.75
117.25	108.25		127.25	71.5	154.5
196	66.75		121	150	98.25
160.75	77.75		104.75	136.5	81
91.75	121.25		77	82.5	96.25
102	144.25		59	89	92.5
124.25	144		74.75	77	99
129.5	94.25		118	75.25	103
109.5	148.75		111.75	102	71.75
147.5	94.75		71.75	68.25	158.5
118.5	118.75		79.25	97.75	77.25
118.25	120.25		127	106.25	91.75
130	118.75		115.5	73.25	67
140.5	90.25		60.75	110.25	133.25
107.5	119		64	77.75	62.75
62.75	89.25		163.25	53.25	120.5
86.5	62.25		134	78.5	49.75
94	140		96.75	74.5	58.75
87.5	80.5		105	70.5	116
89.25	63		70.75	42.75	87.5
89	60.75		83	56.25	71.25
37	154.75		122.5	98.5	77
83.5	151.5		91.5	40.5	62
120.75	49.25		55.25	134.5	82.25
139.5	121.5		110.75	86.75	132
73.5	90.5		137	66.25	93.75
34	97.25		94	125.5	77.75
76.5	111.75		109.5	127.5	40.5
88.5	187.75		102.75	85.25	106.25
95.5	79.5		80	92	119.75
87.5	189		64	82	100.25
78.75	168		118.25	93.75	101.75
96.25	160		145	40.75	120.75
111.25	61.5		89.5	108.25	37
80.25	276.5		98.75	67.25	98
93.25	135.25		77	76	87.25
106.5	185.25		126.75	126.25	88
138.75	232.25		130.5	46	33
143.75	217		141	118.5	104.75
39	138		160.5	109.75	155.5
163	207.75		156.25	92	100.75
63.25	178		107.5	73.25	161
121	116.25		105.5	113.5	216
72.25	227.75		173.5	114.25	170.5
104.5	135.25		75.75	55.25	141.75
90.25	76.75		169	160.5	144.25
78	68		76.75	53.5	106.5
132.5	143.25		98	51.5	97
96.25	112.5		98.5	118.75	82
65.75	154		71.25	157.25	74
150.5	181.25		65.75	106.25	135.75
114.75	130.25		176	104	172
99	144.75		88.25	71.75	70.25
52.25	55.75		87	78.5	86.25
136.5	161.25		174.5	76.5	68.25
92.25	106.5		120.75	69.25	144.25
124.75	144.5		135.75	109	58.75
99.5	64.5		98.25	80	108
41	97.5		107.75	82	64.25
71.25	176.5		37.75	47.5	112.25
82	62.75		145.25	66.5	113.5
155.5	151.5		145.5	138.75	111.25
150.75	166.75		138.5	87	43.75
56.5	90.5		57.75	104	87.5
138.75	192.75		68	61.75	94
52.5	135.75		50.25	71	90.5
87	184.5		89	83.25	139.5
133.25	170.5		164.75	67	85
99.75	192.75		143.5	85	101.5
27.75	184		116	55.25	92.75
112.5	163		62.5	146.25	104.5
126	186.25		131.25	80.5	114.5
79	147		54.75	131.25	109.5
69	218.5		106.25	96.5	107.5
123.25	171.5		93.75	65.75	105
95	148.5		53.5	126.75	72.75
86.25	185.75		101.5	71.25	118.25
68.75	167.5		76.25	57.75	133.25
147.25	78.75		172.25	102.75	139.75
82.25	219.25		96.25	77.25	83.25
58.75	164.5		55	52.5	94.5
92	151.75		174	53.5	123.75
140.5	171		81	62.5	67
65	144.25		249	109.25	124
100.5	134.75		66.25	56.5	42.25
159.25	166		89.25	118	116.25
63	228.75		89.75	72.25	127.75
57.25	173.25		86.75	56.25	80.75
118.5	158.75		118.25	135.5	48.5
87.75	156.75		156.25	194.75	70.75
88.75	218.75		104	65.75	127.25
111	126.25		162.75	81.75	50.25
67	192		98	96.75	33
102	176.5		65.25	57.25	31.25
76.25	137.25		67.5	100	101
107.25	131.75		76.75	65.25	143
126.25	193.75		67.5	117.5	86.75
132.5	192		58.25	47.5	64.5
112	254.25		129.25	82.5	140.75
153.75	151.25		133.5	91.75	99.75
93.25	215		85	84.5	141.25
85	129.75		134.75	59.25	131.5
89.25	151.75		103	87	99.25
126	241.25		50.5	71.75	118
134.5	195.75		54	52	155.25
116.75	222		137.5	132.25	133.5
48.25	109		139.5	99.5	158.25
70.5	114		146.5	86.25	150.75
182.25	127.75		96	30.5	95.75
100.5	152.5		94.25	101	81.25
82	101.75		139.5	77	104
71.5	125.5		77.75	80.5	91
65	148.5		70.75	85	93
125.5	100		84.5	73.25	144
72.5	154		52.25	122	76.25
186	75.75		98	127	65
97.75	196.75		47.5	73.25	141
80.5	97.5		130.5	89.25	111.75
63.25	90.25		132	43.25	55
57.5	111.5		107.25	111	133.5
98	219.75		122.75	87	156
103.75	136.5		107.75	59	125.5
121.5	79.75		88.5	74	57
66.25	98.25		88.25	127.5	142.25
95	157		120.75	112.5	57
57.5	103.5		70	132	106.5
146.25	110		158.5	95	126.75
85.25	41.75		97.5	106.25	90
120.75	162.75		116.75	107	59.5
121	117.75		128.25	116.25	158.75
125.75	107.5		69.5	120.75	124.5
108.5	160.5		101.75	143	118
162.75	90.75		112.5	103.5	59.5
126.75	97		85.5	120	45.75
148.25	124.5		39	158.25	45
144	107.25		54	145	65.5
151.5	133.25		136.5	149	49.25
110.75	106		179	146.5	153.25
70.5	118.75		145.75	114.75	89.25
178	120.25		103.25	61.25	123
142.25	79.25		168.75	96.75	92
118	153.5		143.25	154.25	94
69.25	108.5		71.25	28.25	184.75
53.5	142.75		132	32	99.5
106.75	126.5		178.5	113	81.75
90.75	65.5		56.5	71	81.75
74	99.75		171	95.25	97.5
119	150.5		174.5	69.25	59.75
49.75	90		165	117.25	77.5
58.5	118.25		129	137.75	89.75
70.5	136.5		56.25	53.25	108.75
141.75	162.25		82.5	84.25	167.25
43	180.5		127.75	89.5	69.75
69.5	141		67	50.75	132.75
79	92		82	60	156
94.75	114		43.25	132.5	58
127	73.75		106.5	61	112
69.75	117.25		119.25	151	112.25
36	119.25		85.5	143.75	68
94	129.25		130.5	91.75	78
80	150.25		103.75	65.25	78.75
46.75	118.5		171	76.5	73.5
139.75	114.75		56.5	133.75	68
72.75	95.75		114.25	117	92.25
113.75	124.5		188	158	55.75
98.25	102.25		46.5	64.5	74.5
128	88.75		142.25	97	59.5
64.25	69		163	121.25	82.75
35	136		162.5	130.25	67
67	167.5		148.25	73	79.5
77.25	46.75		96.75	152.75	102.25
84	105.75		97.75	104.75	90
95.25	85		141	87.75	83.25
75	101.25		110.5	135.25	108
93.75	76.5		54.25	110.75	125.75
132	55.25		168.5	103.25	109.5
110.25	112.5		100.5	103.5	106.75
135.75	96.25		160	91.5	112.25
100.75	110		70.25	116.75	114.5
95.75	116		114.5	76.25	67.5
80.5	43		138.5	102.5	142.25
123	87.75		150.5	34	99
127.75	150.5		51	95.5	46.25
71	146		65.25	74.5	127
89	79.25		126.5	50.5	147.25
119.25	139		111.5	54	169.75
70.25	76.25		135	65.25	126
44	120.25		116.25	68.25	195.75
38	131.25		115.75	75.5	148.5
63.25	116.25		136.25	97.5	186.5
133.75	118.5		142.25	117.25	152.25
89.5	129.75		110	123.5	134.75
100.25	192.5		67.5	106.25	51.5
127.25	187.75		117	58	104.75
43	76		100	104.5	53.75
98.25	93.75		112.5	92.25	108
133.75	185.25		72	102.5	97.25
159.25	82.75		68.25	90.25	175.75
108.5	103.5		53.25	197.5	98.5
70.75	109.5		126.75	118.25	52.25
68.5	98		145	81	125.75
55.25	217.25		102.75	69.5	154.75
60.5	87.25		98	121	162.75
93.5	111.25		67.5	196.5	184.25
86.25	119.25		56	94	141.75
108.75	67.75		140.75	136	44.75
99.25	106.5		67.25	142.25	46.25
78.25	170.75		155.25	103.5	87.25
104.25	73.75		121.5	94.75	109.5
29	145		140.75	44.25	172.75
179.75	113.25		57	80.5	169.25
60.5	138.25		104.75	81	143.75
41	133		95.75	85.75	103.25
115.75	167.75		85.75	131	139
158.75	95.75		96.25	179.25	73.5
50.25	130.75		117	60.25	125.75
117.75	120		112.25	103.25	86.25
75.5	114.75		162	104	42.75
78.25	103.25		131.5	100.5	31.75
108.5	184		91	64.75	124.75
169	122.5		96.75	117.75	56.75
115	108.25		89.75	54	121
97	82.75		64.75	48.75	49.25
56.25	81		133.25	127.25	89.5
139.5	102.5		66	132.75	86.5
79.5	130.25		140.25	136.25	132.5
79.75	139.5		182.25	159	100.5
27	69.25		118.25	88	109.75
147	133.75		147	124	116.25
142.25	145		169.5	101.25	96
82.25	158		74.25	101	130
80.5	123.5		75.75	169.75	145.25
160	93.75		90.25	37	96.5
114.5	98.25		112.25	76.75	85
65.75	101.25		53.5	97.25	154.25
92.75	72.25		58.25	71.25	97.5
78.25	104.75		112.5	79	208.5
121	177		158.5	83.5	38.75
68.75	84.5		130	52	114.5
92.75	103.75		108	91.25	80.25
94.5	116.5		33	42	154.75
78	162		127.25	100.75	68.75
71.5	96		137.25	57.5	93
148	122.5		84	70.5	106
59.75	170		73.25	63.75	145.5
58.5	129.5		121.25	84.5	87.25
75	81.5		125	55.5	52
94.25	79		106.5	82.75	151
61.75	116.25		40.25	65.75	135
117.5	106.75		89.5	77.25	115.25
61.75	127		91.25	87.25	158.75
95	138		71.5	90.5	139.75
45.25	231		148.25	83.5	148
112.25	154.75		83.75	71.75	165.5
77.5	177.25		114.25	105.5	97.25
77.25	100.5		71.5	103.5	95.75
62.5	59.75		92.75	130	156.5
90.75	113.25		107.5	80.5	137.25
176	157		67.5	172.5	113.5
93	103.25		42.75	66	187
57	96.5		107.25	116	150.5
45.5	70.75		78	92.25	80
32	135.25		112.75	56.25	77.5
20.25	78.5		73.5	94	82
81.25	82.75		129.25	58.5	132.5
93.25	167.75		96.5	103.5	104.5
42	73.75		70.75	83.25	86.5
123	120		68.25	33	112.75
61.75	68.75		112	28.5	104.25
104.25	88.5		44.75	96.5	55.5
142.5	92.5		156	106.5	121.5
138.75	126.75		131	95.25	110.75
67.25	125		139.75	126.75	62.75
54.75	202		73	79	58
98.75	107.25		63.5	72.5	108.75
79.5	102.75		87.25	85.25	78.75
173.25	73.5		93.25	127.75	88.5
80	91		84.75	66	116.5
196.25	136.25		137.75	97	100.75
105.25	81.75		107.75	99.5	72.25
87.75	80.25		94.75	68	115
55.25	134.25		75.25	108.5	69
57.75	113		80.25	120.75	74.5
62.75	44.25		91.75	128	165.5
214	91.75		83.5	36	102.25
150.5	122.75		112.75	87.75	121.75
23.25	102.75		69	150.75	116
72.75	134		58.5	65.25	130
40	151.25		116.5	103.75	98.5
90.25	109.5		117.25	138.75	96.25
32.25	209		113.25	62.25	67.5
73.75	62.75		137.75	70	98.5
75.5	117.5		89	69	61.75
117.75	94.75		121.25	62	95.75
67.5	85.5		65.75	84.5	62.75
49	141.5		58.5	69.5	78
136.75	72.5		151.5	80.25	108
119.5	191.25		159	60.75	112.25
	112.25		98	73.25	93.5
	115.5		82	92	70.75
	130.75		149	89.5	90.25
	89.75		111.5	67	92.75
	105.5		60	108	72.5
	103		139.75	130.25	67
	178.75		118.25	135.75	133.5
	116		141.25	110.5	38
	161		185.25	83.5	93
	138.25		122.75	103	75.5
	124.75		102.75	110.25	100.25
	107.75		169	106	97.25
	159.25		146.5	101.75	58
	77.25		143.25	125	95.75
	176.25		134.5	76	90.75
	153.75		150	99.25	78.75
	161.75		143.5	140.5	200.75
	125.75		83.25	116.75	113
	145.25		94.75	120.5	47.25
	81.25		113.5	98.5	99
	165		146.5	179.5	89.75
	156		72.25	115.25	70.25
	75.25		130	173	127.25
	107		45	111.25	182.75
	88.5		130.75	106.5	62.75
	161.25		76	98.25	132.25
	123.75		126	124	185.75
	77.25		90.5	64	96.75
	141.75		154	79.5	99.25
	95		146	122.5	121
	42.5		114	96.5	93
	61.25		145.5	94	90
	123.25		78	92.25	121.25
	102.75		96.75	82.5	158.5
	90		153.75	88.5	69.25
	98.75		130.5	61	89
	122.5		95.5	63.5	37.25
	74.75		116.5	60.75	157.25
	93.5		120.75	96.25	84.25
	93			34.5	47.75
	98.5			65.25	114
	77			70.5	174.75
	59.5			48.25	114.75
	88.75			101.5	124
	156			104	135.75
	81.25			66.25	96.5
	102.75			113	106.75
	84.75			99	95.5
	139.5			92	113.75
	106			73.75	79.25
	73.25			55.75	87.75
	117.5			148.25	88.25
	138			97.75	76
	89.25			65.25	66.5
	101			93.75	71.5
	105.5			135.25	92.75
	108.25			147	108.75
	61			90.5	69
	75.25			166.5	89.75
	134.75			126.5	75
	54.75			85.25	99.5
	65.75			94.5	140.25
	53			113.75	88.75
	48.5			116.5	124.75
	163.25			63.25	87.25
	170.25			67	41.25
	140.75			55.25	112
	68.5			169.75	64.25
	78			110.25	72.75
	111.25			123.5	107.5
	81.5			150	63.5
	144.75			57.25	180.5
	90.75			78	33
	153.5			123	96.5
	95.5			99	96.5
	154			63	143.5
	126.75			110.25	99.5
	93.25			149.75	155
	107			93.5	133.75
	151.5			82.5	164.5
	103.5			71.25	120.75
	103.75			76	124.25
	126			99	118.75
	113.25			72.5	98
	93.5			154.25	63.25
	206.5			89	166
	174.5			76	79.75
	147.25			74.25	125.25
	171.25			80.5	89.25
	180.25			60.75	171
	144.25			101.75	130.5
				75	31
				121.25	120.5
				105.75	103.5
				78.75	119
				129.75	109.25
				54.25	101
				59	154.25
				86	53
				62.25	42.75
				144.5	127.25
				110.25	93.25
				53.5	100
				85.75	112.5
				37.75	28.5
				92	165.5
				66.5	77.25
				60	50.5
				201.75	85
				71.75	70
				90.75	49.5
				88	76.5
				39.75	119.25
				75.5	34.25
				39.5	61.25
				93.75	79.75
				91	159
				46.5	99
				70.5	54.25
				137.5	63
				92.5	77.75
				83.25	92
				106.5	109.75
				200	72.75
				116	96.75
				142.25	100.75
				132	111.75
				58.25	112.5
				67	123
				124.5	148.25
				113.75	145.25
				120	185.75
				113.5	168.5
				123.5	152.25
				119.25	120.75
				144.75	94.75
				150	81.5
				83.25	135.5
				97.5	177.25
				79.25	81
				82.5	96.25
				84.25	83.25
				110.5	224
				72.25	91.5
				101.25	55.25
				91.25	125.75
				121.25	113.5
				59.5	94.75
				83.75	93.5
				128.75	77.25
				135.5	106.5
				61	67.75
				108	45.25
				136	171
				122.75	81.5
				90	85.75
				96.25	82.5
				80.25	185.25
				106.25	63.75
				141.5	136.75
				98.75	111.25
				74	110.5
				141.75	46.5
				59	132.25
				146.25	96.5
				134.25	143.5
				140.25	61
				192.25	75.25
				146.25	45
				64	69.25
				128.5	80.5
				93.25	133.5
				113.25	76.5
				164.75	77.5
				95.25	94.25
				113.5	78.25
				96.75	170.75
				67.25	77
				49.25	65.5
				67	148.75
				61	118.25
				112.5	85.25
				134.25	78.5
				51.5	203
				133.75	149
				48.25	194.25
				97.5	115.5
				47.5	75.75
				96.75	99
				110.75	50.5
				102.75	111
				75.75	102.5
				90.5	65.5
				64.5	167.5
				85.75	94.75
				55.25	137.25
				154	216.75
				115.5	105.25
				99.75	106.25
				137.25	135
				47.5	105.25
				98.25	104
				113.25	225
				193	99.25
				58	164
				65.25	147
				98.75	115.5
				86.75	128.5
				123	132.75
				74.5	153.5
				106.5	114.25
				73.75	119.5
				106.75	137.5
				111.5	101
				39.25	79
				157	74.25
				87.75	73
				105.25	69.25
				147.5	150.5
				171.75	85.25
				79.75	125.5
				142	110.25
				66.75	60.25
				40.5	94.75
				101.75	99.5
				81	73.25
				97	112.75
				185.75	51.25
				122.5	87.5
				116.5	118
				122	111
				145	64.25
				65	51.5
				97	61.5
				154.75	118.5
				181.5	85.75
				117.25	78.5
				62.5	89.75
				78.25	53.75
				89	87.25
				74	160.75
				94.5	119
				60.5	111
				112	90.25
				111.25	145.25
				118	85.75
				99.75	64.75
				108.5	59
				119.75	82.25
				105	59.25
				104	175
				110	89
				51	98
				160.5	70.25
				53.25	53.75
				147.75	68.25
				153.25	103.25
				118.75	85.5
				69.5	61.75
				95	141
				130.5	85.25
				106.75	70.75
				124.5	83.5
				73.75	65.25
				127	161.75
				67.5	76.75
				80.25	127.5
				136.75	98.25
				160.75	94.25
				101.5	31.75
				133	71.5
				98	93.25
				108.75	61.5
				89.5	105
				120.25	132.25
				159	78.5
				115.5	148.25
				80.5	84.5
				149.5	157.5
				123.75	119.25
				110	170
				136.25	58.25
				87.5	107.75
				69.25	120.75
				102.25	110.25
				99.25	136.5
				52	222.25
				98.25	162.5
				77	181.25
				75	100.75
				84.5	75.5
				65.25	128.75
				115.25	168
				102.5	127
				123.75	113.5
				98.25	156.75
				139.75	113.75
				103.25	129
				83.5	81
				83.25	156.5
				142.75	140.25
				84.25	117.5
				81	230.75
				48.75	133.5
				129.75	75.5
				53	139.5
				84.25	51.75
				93	154.5
				95.25	148.25
				62.5	83.25
				119	117.25
				167.75	113.5
				74	125
				39.5	167.5
				65	87.5
				104.75	82.25
				188.25	163.5
				71.5	37
				102	127.5
				94	204
				61.25	230.5
				137	98.5
				114.5	68.75
				67	127.75
				77	64.75
				66.5	137.5
				72	116
				119.25	146.25
				154.25	93.5
				189.75	67.75
				91.75	92
				88.5	89.5
					100.25
					153.75
					121.75
					67.25
					106.25
					119
					165
					80.75
					99.25
					141.5
					146.25
					92.75
					109.75
					118
					76.5
					138.75
					111.25
					207
					135
					92.25
					111.25
					162.5
					201
					213.5
					107
					86.5
					126.5
					61.75
					174.25
					188
					158.25
					102.75
					71
					89
					133.5
					182.25
					183.25
					123.5
					148.5
					55.25
					54.75
					168.5
					98.5
					148.5
					164.5
					122.5
					222
					100.5
					195
					87.25
					180
					157.75
					149.5
					63.25
					155
					48.75
					66.25
					202.25
					158.5
					219.75
					73
					105.5
					97.5
					142.5
					101
					28.5
					145
					149.75
					67.5
					87.75
					217.5
					151.25
					78.5
					88
					83
					84.5
					65.5
					174.25
					130.5
					41.75
					140.5
					63
					60.25
					119
					163.5
					145.25
					73.25
					146.75
					101.75
					112.25
					53.75
					49
					150.75
					60
					111.5
					98
					128.25
					122.5
					170.25
					77.75
					158.25
					65.5
					76.75
					159.25
					77.5
					101.75
					166.25
					130.75
					97.75
					67.5
					114.75
					72
					45
					60.75
					121.75
					82.5
					52
					72.5
					95.25
					99
					64.75
					86
					118
					95.25
					50
					80
					73.75
					130.5
					105.25
					53.5
					81.5
					128.75
					123.5
					77
					108.5
					77.75
					46.75
					132.5
					65.25
					111.25
					117.25
					153
					81.25
					69.25
					61.75
					90
					52.25
					81.5
					55
					76.5
					49.25
					152.25
					149.75
					121.25
					94.75
					108
					108.5
					75.5
					111
					106.25
					148.75
					106
					101.25
					99.75
					38.75
					59.75
					125.5
					60
					88.75
					100.25
					187.25
					56.25
					143
					102
					99
					95.25
					81
					56.75
					115.25
					107
					102.75
					64.5
					113.5
					102.75
					105.5
					112.25
					162.75
					142
					92.75
					62.25
					124.5
					118.5
					99.5
					125
					90
					120
					99.25
					88.5
					179.5
					143.75
					81.25
					127.75
					82.25
					169.75
					63.5
					83.5
					95.75
					64.5
					108.25
					107.25
					66
					100.75
					120.25
					109.25
					105
					106.75
					56.5
					57.5
					84.25
					120.25
					68.25
					89.75
					102.5
					154.25
					111.25
					169.25
					113
					119.75
					50.25
					76.75
					69.25
					123.25
					83.5
					108.75
					63
					38
					89.25
					87.25
					39.75
					121
					110.25
					82
					137.5
					146.5
					44.75
					129.25
					59
					89
					98.25
					96
					120.75
					154.5
					91.75
					153.5
					106.25
					98.25
					88.25
					85.75
					135.25
					109.5
					70.25
					63.75
					72.75
					134.25
					84.5
					124.25
					144
					61.75
					107.5
					104.25
					179.75
					123.75
					100.75
					135
					204.25
					120.75
					81.25
					133.75
					41.75
					91.25
					84.75
					66.75
					157.75
					97.75
					129
					100.25
					160.5
					75.75
					75.25
					38
					93.5
					152.75
					117.5
					88.25
					83
					74.5
					150
					131
					69
					131.5
					106
					70.25
					183.75
					129.25
					176.75
					92.25
					111.75
					83.5
					77.5
					75.5
					181
					76.5
					91.75
					126.5
					51.5
					157.75
					113.25
					59
					108.25
					90.5
					107.5
					54.5
					130.5
					84.25
					103
					83.25
					129
					94
					98.5
					234.25
					91
					60.25
					70.75
					150.75
					215.5
					111
					98
					64
					71.75
					42.5
					195
					79.25
					121.25
					112.5
					93
					125.75
					88.25
					81
					195
					87
					120.25
					69.75
					49.75
					70.5
					57.5
					150.5
					120.25
					139.75
					111.25
					70
					60.75
					50.5
					111.75
					113
					127
					263.5
					97
					145.5
					39
					156.25
					64.75
					44.25
					120.5
					94.25
					68.75
					85
					123.25
					87.75
					76
					94
					93.75
					53.25
					70.25
					54
					78
					103.75
					85
					71.5
					49.5
					61.5
					300.75
					168.5
					42.5
					86
					69.25
					71.25
					37.5
					140
					99
					93.5
					85.25
					82.75
					124.75
					92.75
					79.25
					56.5
					142
					58.25
					132.75
					86.5
					98.5
					132.75
					139.5
					79.25
					147.25
					87.25
					96
					79
					128.25
					121.75
					108.5
					72
					36.75
					97.25
					93.75
					104.25
					150.5
					83.25
					74.5
					101.5
					55.5
					104
					102.75
					127.5
					126.25
					70.75
					77.5
					78.25
					77.25
					123.5
					84
					145.5
					143.75
					53
					124.75
					80.75
					95.5
					104.25
					98.5
					78
					83.5
					130.5
					104
					83.75
					94.25
					121
					112.5
					83.75
					61.25
					77.25
					120.25
					60.75
					75.25
					82.75
					60.75
					78.75
					117
					64.5
					56.25
					125.75
					114.25
					104.5
					53.5
					81.5
					93
					100.5
					139.75
					123
					170.75
					89.5
					60
					75

## Sheet: Fig 2E
Timepoint	Patient	EpidermalCells	PositiveCells
Baseline	1	5369	10
acAE	1	5382	43
Baseline	2	2618	1
acAE	2	8364	13
Baseline	3	2500	1
acAE	3	9958	28
Baseline	4	1815	0
acAE	4	4716	4
Baseline	5	2469	1
acAE	5	4792	189

## Sheet: Fig 2G
radius	from_count	to_count	from_with	within_mean	Cell_Type	Patient	Condition	area	By_Radius	Area_donut	Density
10	636	162	0	0	CD4 T Cells	75	Baseline	314.159	0	314.159	0
10	636	258	6	0.169811320754717	CD8 T Cells	75	Baseline	314.159	0.169811	314.159	0.000540526
10	636	288	0	0	Macrophages	75	Baseline	314.159	0	314.159	0
10	108	144	0	0	CD4 T Cells	75	Depigmentation	314.159	0	314.159	0
10	108	168	0	0	CD8 T Cells	75	Depigmentation	314.159	0	314.159	0
10	108	1086	6	0.333333333333333	Macrophages	75	Depigmentation	314.159	0.333333	314.159	0.00106103
10	1296	1164	54	0.333333333333333	CD4 T Cells	75	Rash	314.159	0.333333	314.159	0.00106103
10	1296	2964	222	1.69444444444444	CD8 T Cells	75	Rash	314.159	1.69444	314.159	0.00539358
10	1296	2436	120	0.638888888888889	Macrophages	75	Rash	314.159	0.638889	314.159	0.00203365
10	888	198	6	0.0405405405405405	CD4 T Cells	76	Baseline	314.159	0.0405405	314.159	0.000129045
10	888	120	12	0.0810810810810811	CD8 T Cells	76	Baseline	314.159	0.0810811	314.159	0.000258089
10	888	582	12	0.0810810810810811	Macrophages	76	Baseline	314.159	0.0810811	314.159	0.000258089
10	198	12	0	0	CD4 T Cells	76	Depigmentation	314.159	0	314.159	0
10	198	12	0	0	CD8 T Cells	76	Depigmentation	314.159	0	314.159	0
10	198	306	0	0	Macrophages	76	Depigmentation	314.159	0	314.159	0
10	1602	408	36	0.179775280898876	CD4 T Cells	76	Rash	314.159	0.179775	314.159	0.000572242
10	1602	450	60	0.292134831460674	CD8 T Cells	76	Rash	314.159	0.292135	314.159	0.000929894
10	1602	696	54	0.247191011235955	Macrophages	76	Rash	314.159	0.247191	314.159	0.000786833
10	672	120	0	0	CD4 T Cells	77	Baseline	314.159	0	314.159	0
10	672	522	6	0.0535714285714286	CD8 T Cells	77	Baseline	314.159	0.0535714	314.159	0.000170523
10	672	450	0	0	Macrophages	77	Baseline	314.159	0	314.159	0
10	48	516	0	0	CD4 T Cells	77	Depigmentation	314.159	0	314.159	0
10	48	150	0	0	CD8 T Cells	77	Depigmentation	314.159	0	314.159	0
10	48	798	6	0.75	Macrophages	77	Depigmentation	314.159	0.75	314.159	0.00238732
10	354	1068	36	0.610169491525424	CD4 T Cells	77	Rash	314.159	0.610169	314.159	0.00194223
10	354	4494	84	2.33898305084746	CD8 T Cells	77	Rash	314.159	2.33898	314.159	0.00744521
10	354	1536	48	0.813559322033898	Macrophages	77	Rash	314.159	0.813559	314.159	0.00258964
10	354	42	0	0	CD4 T Cells	78	Baseline	314.159	0	314.159	0
10	354	12	0	0	CD8 T Cells	78	Baseline	314.159	0	314.159	0
10	354	66	0	0	Macrophages	78	Baseline	314.159	0	314.159	0
10	648	918	18	0.166666666666667	CD4 T Cells	78	Depigmentation	314.159	0.166667	314.159	0.000530516
10	648	1116	36	0.5	CD8 T Cells	78	Depigmentation	314.159	0.5	314.159	0.00159155
10	648	798	6	0.0555555555555556	Macrophages	78	Depigmentation	314.159	0.0555556	314.159	0.000176839
10	3714	1164	36	0.0581583198707593	CD4 T Cells	78	Rash	314.159	0.0581583	314.159	0.000185124
10	3714	1026	6	0.00969305331179321	CD8 T Cells	78	Rash	314.159	0.00969305	314.159	3.08539e-05
10	3714	3522	18	0.0290791599353796	Macrophages	78	Rash	314.159	0.0290792	314.159	9.25618e-05
10	798	312	0	0	CD4 T Cells	79	Baseline	314.159	0	314.159	0
10	798	372	0	0	CD8 T Cells	79	Baseline	314.159	0	314.159	0
10	798	1728	6	0.0451127819548872	Macrophages	79	Baseline	314.159	0.0451128	314.159	0.000143598
10	354	138	0	0	CD4 T Cells	79	Depigmentation	314.159	0	314.159	0
10	354	318	18	0.508474576271186	CD8 T Cells	79	Depigmentation	314.159	0.508475	314.159	0.00161852
10	354	666	12	0.203389830508475	Macrophages	79	Depigmentation	314.159	0.20339	314.159	0.00064741
10	1560	1542	192	0.969230769230769	CD4 T Cells	79	Rash	314.159	0.969231	314.159	0.00308516
10	1560	1746	144	0.807692307692308	CD8 T Cells	79	Rash	314.159	0.807692	314.159	0.00257096
10	1560	3996	162	0.807692307692308	Macrophages	79	Rash	314.159	0.807692	314.159	0.00257096
10	1014	462	6	0.0355029585798817	CD4 T Cells	80	Baseline	314.159	0.035503	314.159	0.000113009
10	1014	192	0	0	CD8 T Cells	80	Baseline	314.159	0	314.159	0
10	1014	804	6	0.0355029585798817	Macrophages	80	Baseline	314.159	0.035503	314.159	0.000113009
10	762	1560	66	0.519685039370079	CD4 T Cells	80	Rash	314.159	0.519685	314.159	0.00165421
10	762	1704	240	2.64566929133858	CD8 T Cells	80	Rash	314.159	2.64567	314.159	0.00842143
10	762	2622	138	1.2755905511811	Macrophages	80	Rash	314.159	1.27559	314.159	0.00406033
10	498	114	0	0	CD4 T Cells	81	Baseline	314.159	0	314.159	0
10	498	36	0	0	CD8 T Cells	81	Baseline	314.159	0	314.159	0
10	498	432	0	0	Macrophages	81	Baseline	314.159	0	314.159	0
10	4206	5028	246	0.470756062767475	CD4 T Cells	81	Rash	314.159	0.470756	314.159	0.00149846
10	4206	1512	72	0.16262482168331	CD8 T Cells	81	Rash	314.159	0.162625	314.159	0.000517651
10	4206	10848	366	0.624821683309558	Macrophages	81	Rash	314.159	0.624822	314.159	0.00198887
10	1080	900	12	0.133333333333333	CD4 T Cells	82	Baseline	314.159	0.133333	314.159	0.000424413
10	1080	330	12	0.1	CD8 T Cells	82	Baseline	314.159	0.1	314.159	0.00031831
10	1080	1404	12	0.0666666666666667	Macrophages	82	Baseline	314.159	0.0666667	314.159	0.000212207
10	1512	990	48	0.238095238095238	CD4 T Cells	82	Rash	314.159	0.238095	314.159	0.000757881
10	1512	1152	72	0.357142857142857	CD8 T Cells	82	Rash	314.159	0.357143	314.159	0.00113682
10	1512	2178	60	0.261904761904762	Macrophages	82	Rash	314.159	0.261905	314.159	0.000833669
10	666	270	0	0	CD4 T Cells	83	Baseline	314.159	0	314.159	0
10	666	372	0	0	CD8 T Cells	83	Baseline	314.159	0	314.159	0
10	666	42	0	0	Macrophages	83	Baseline	314.159	0	314.159	0
10	1428	3258	0	0	CD4 T Cells	83	Rash	314.159	0	314.159	0
10	1428	3684	54	0.226890756302521	CD8 T Cells	83	Rash	314.159	0.226891	314.159	0.000722216
10	1428	1470	30	0.151260504201681	Macrophages	83	Rash	314.159	0.151261	314.159	0.000481477
20	636	162	6	0.113207547169811	CD4 T Cells	75	Baseline	1256.64	0.113208	942.478	0.000120117
20	636	258	6	0.226415094339623	CD8 T Cells	75	Baseline	1256.64	0.0566038	942.478	6.00585e-05
20	636	288	0	0	Macrophages	75	Baseline	1256.64	0	942.478	0
20	108	144	0	0	CD4 T Cells	75	Depigmentation	1256.64	0	942.478	0
20	108	168	0	0	CD8 T Cells	75	Depigmentation	1256.64	0	942.478	0
20	108	1086	12	1	Macrophages	75	Depigmentation	1256.64	0.666667	942.478	0.000707355
20	1296	1164	186	1.63888888888889	CD4 T Cells	75	Rash	1256.64	1.30556	942.478	0.00138524
20	1296	2964	492	5.94444444444444	CD8 T Cells	75	Rash	1256.64	4.25	942.478	0.00450939
20	1296	2436	462	3.19444444444444	Macrophages	75	Rash	1256.64	2.55556	942.478	0.00271153
20	888	198	12	0.283783783783784	CD4 T Cells	76	Baseline	1256.64	0.243243	942.478	0.000258089
20	888	120	30	0.243243243243243	CD8 T Cells	76	Baseline	1256.64	0.162162	942.478	0.000172059
20	888	582	84	0.689189189189189	Macrophages	76	Baseline	1256.64	0.608108	942.478	0.000645223
20	198	12	0	0	CD4 T Cells	76	Depigmentation	1256.64	0	942.478	0
20	198	12	0	0	CD8 T Cells	76	Depigmentation	1256.64	0	942.478	0
20	198	306	6	0.181818181818182	Macrophages	76	Depigmentation	1256.64	0.181818	942.478	0.000192915
20	1602	408	168	1.19101123595506	CD4 T Cells	76	Rash	1256.64	1.01124	942.478	0.00107295
20	1602	450	144	0.921348314606742	CD8 T Cells	76	Rash	1256.64	0.629213	942.478	0.000667616
20	1602	696	198	1.32584269662921	Macrophages	76	Rash	1256.64	1.07865	942.478	0.00114448
20	672	120	6	0.107142857142857	CD4 T Cells	77	Baseline	1256.64	0.107143	942.478	0.000113682
20	672	522	24	0.267857142857143	CD8 T Cells	77	Baseline	1256.64	0.214286	942.478	0.000227364
20	672	450	18	0.160714285714286	Macrophages	77	Baseline	1256.64	0.160714	942.478	0.000170523
20	48	516	6	0.75	CD4 T Cells	77	Depigmentation	1256.64	0.75	942.478	0.000795775
20	48	150	6	0.75	CD8 T Cells	77	Depigmentation	1256.64	0.75	942.478	0.000795775
20	48	798	18	3	Macrophages	77	Depigmentation	1256.64	2.25	942.478	0.00238732
20	354	1068	108	2.94915254237288	CD4 T Cells	77	Rash	1256.64	2.33898	942.478	0.00248174
20	354	4494	156	8.13559322033898	CD8 T Cells	77	Rash	1256.64	5.79661	942.478	0.00615039
20	354	1536	84	2.23728813559322	Macrophages	77	Rash	1256.64	1.42373	942.478	0.00151062
20	354	42	0	0	CD4 T Cells	78	Baseline	1256.64	0	942.478	0
20	354	12	0	0	CD8 T Cells	78	Baseline	1256.64	0	942.478	0
20	354	66	0	0	Macrophages	78	Baseline	1256.64	0	942.478	0
20	648	918	78	1	CD4 T Cells	78	Depigmentation	1256.64	0.833333	942.478	0.000884194
20	648	1116	144	3.33333333333333	CD8 T Cells	78	Depigmentation	1256.64	2.83333	942.478	0.00300626
20	648	798	78	0.888888888888889	Macrophages	78	Depigmentation	1256.64	0.833333	942.478	0.000884194
20	3714	1164	150	0.51373182552504	CD4 T Cells	78	Rash	1256.64	0.455574	942.478	0.000483379
20	3714	1026	114	0.24232633279483	CD8 T Cells	78	Rash	1256.64	0.232633	942.478	0.000246832
20	3714	3522	150	0.329563812600969	Macrophages	78	Rash	1256.64	0.300485	942.478	0.000318824
20	798	312	12	0.270676691729323	CD4 T Cells	79	Baseline	1256.64	0.270677	942.478	0.000287197
20	798	372	30	0.270676691729323	CD8 T Cells	79	Baseline	1256.64	0.270677	942.478	0.000287197
20	798	1728	36	0.360902255639098	Macrophages	79	Baseline	1256.64	0.315789	942.478	0.000335063
20	354	138	0	0	CD4 T Cells	79	Depigmentation	1256.64	0	942.478	0
20	354	318	54	1.52542372881356	CD8 T Cells	79	Depigmentation	1256.64	1.01695	942.478	0.00107902
20	354	666	42	1.01694915254237	Macrophages	79	Depigmentation	1256.64	0.813559	942.478	0.000863213
20	1560	1542	402	4.01538461538462	CD4 T Cells	79	Rash	1256.64	3.04615	942.478	0.00323207
20	1560	1746	432	3	CD8 T Cells	79	Rash	1256.64	2.19231	942.478	0.00232611
20	1560	3996	618	3.43846153846154	Macrophages	79	Rash	1256.64	2.63077	942.478	0.00279133
20	1014	462	66	0.461538461538462	CD4 T Cells	80	Baseline	1256.64	0.426036	942.478	0.000452038
20	1014	192	18	0.106508875739645	CD8 T Cells	80	Baseline	1256.64	0.106509	942.478	0.000113009
20	1014	804	54	0.390532544378698	Macrophages	80	Baseline	1256.64	0.35503	942.478	0.000376698
20	762	1560	180	2.59842519685039	CD4 T Cells	80	Rash	1256.64	2.07874	942.478	0.00220561
20	762	1704	462	6.47244094488189	CD8 T Cells	80	Rash	1256.64	3.82677	942.478	0.00406033
20	762	2622	468	5.71653543307087	Macrophages	80	Rash	1256.64	4.44094	942.478	0.00471199
20	498	114	6	0.144578313253012	CD4 T Cells	81	Baseline	1256.64	0.144578	942.478	0.000153402
20	498	36	0	0	CD8 T Cells	81	Baseline	1256.64	0	942.478	0
20	498	432	30	0.506024096385542	Macrophages	81	Baseline	1256.64	0.506024	942.478	0.000536908
20	4206	5028	804	3.10699001426534	CD4 T Cells	81	Rash	1256.64	2.63623	942.478	0.00279713
20	4206	1512	258	0.504992867332382	CD8 T Cells	81	Rash	1256.64	0.342368	942.478	0.000363264
20	4206	10848	1554	3.72325249643367	Macrophages	81	Rash	1256.64	3.09843	942.478	0.00328754
20	1080	900	66	1.4	CD4 T Cells	82	Baseline	1256.64	1.26667	942.478	0.00134398
20	1080	330	36	0.3	CD8 T Cells	82	Baseline	1256.64	0.2	942.478	0.000212207
20	1080	1404	126	0.833333333333333	Macrophages	82	Baseline	1256.64	0.766667	942.478	0.000813459
20	1512	990	156	0.928571428571429	CD4 T Cells	82	Rash	1256.64	0.690476	942.478	0.000732618
20	1512	1152	216	1.57142857142857	CD8 T Cells	82	Rash	1256.64	1.21429	942.478	0.0012884
20	1512	2178	300	1.54761904761905	Macrophages	82	Rash	1256.64	1.28571	942.478	0.00136419
20	666	270	6	0.0540540540540541	CD4 T Cells	83	Baseline	1256.64	0.0540541	942.478	5.73531e-05
20	666	372	0	0	CD8 T Cells	83	Baseline	1256.64	0	942.478	0
20	666	42	6	0.0540540540540541	Macrophages	83	Baseline	1256.64	0.0540541	942.478	5.73531e-05
20	1428	3258	24	0.100840336134454	CD4 T Cells	83	Rash	1256.64	0.10084	942.478	0.000106995
20	1428	3684	240	1.23529411764706	CD8 T Cells	83	Rash	1256.64	1.0084	942.478	0.00106995
20	1428	1470	120	0.529411764705882	Macrophages	83	Rash	1256.64	0.378151	942.478	0.000401231
30	636	162	12	0.226415094339623	CD4 T Cells	75	Baseline	2827.43	0.113208	1570.8	7.20702e-05
30	636	258	12	0.283018867924528	CD8 T Cells	75	Baseline	2827.43	0.0566038	1570.8	3.60351e-05
30	636	288	18	0.169811320754717	Macrophages	75	Baseline	2827.43	0.169811	1570.8	0.000108105
30	108	144	6	0.333333333333333	CD4 T Cells	75	Depigmentation	2827.43	0.333333	1570.8	0.000212207
30	108	168	6	0.333333333333333	CD8 T Cells	75	Depigmentation	2827.43	0.333333	1570.8	0.000212207
30	108	1086	30	2.66666666666667	Macrophages	75	Depigmentation	2827.43	1.66667	1570.8	0.00106103
30	1296	1164	288	3.58333333333333	CD4 T Cells	75	Rash	2827.43	1.94444	1570.8	0.00123787
30	1296	2964	780	12.3333333333333	CD8 T Cells	75	Rash	2827.43	6.38889	1570.8	0.00406729
30	1296	2436	696	6.52777777777778	Macrophages	75	Rash	2827.43	3.33333	1570.8	0.00212207
30	888	198	12	0.364864864864865	CD4 T Cells	76	Baseline	2827.43	0.0810811	1570.8	5.16178e-05
30	888	120	66	0.567567567567568	CD8 T Cells	76	Baseline	2827.43	0.324324	1570.8	0.000206471
30	888	582	228	2.43243243243243	Macrophages	76	Baseline	2827.43	1.74324	1570.8	0.00110978
30	198	12	0	0	CD4 T Cells	76	Depigmentation	2827.43	0	1570.8	0
30	198	12	0	0	CD8 T Cells	76	Depigmentation	2827.43	0	1570.8	0
30	198	306	48	1.45454545454545	Macrophages	76	Depigmentation	2827.43	1.27273	1570.8	0.000810243
30	1602	408	276	2.51685393258427	CD4 T Cells	76	Rash	2827.43	1.32584	1570.8	0.000844058
30	1602	450	252	1.97752808988764	CD8 T Cells	76	Rash	2827.43	1.05618	1570.8	0.000672385
30	1602	696	408	3.14606741573034	Macrophages	76	Rash	2827.43	1.82022	1570.8	0.00115879
30	672	120	18	0.214285714285714	CD4 T Cells	77	Baseline	2827.43	0.107143	1570.8	6.82093e-05
30	672	522	60	1.28571428571429	CD8 T Cells	77	Baseline	2827.43	1.01786	1570.8	0.000647988
30	672	450	48	0.535714285714286	Macrophages	77	Baseline	2827.43	0.375	1570.8	0.000238732
30	48	516	6	1.5	CD4 T Cells	77	Depigmentation	2827.43	0.75	1570.8	0.000477465
30	48	150	12	2.25	CD8 T Cells	77	Depigmentation	2827.43	1.5	1570.8	0.00095493
30	48	798	24	3.75	Macrophages	77	Depigmentation	2827.43	0.75	1570.8	0.000477465
30	354	1068	150	5.69491525423729	CD4 T Cells	77	Rash	2827.43	2.74576	1570.8	0.00174801
30	354	4494	198	16.1694915254237	CD8 T Cells	77	Rash	2827.43	8.0339	1570.8	0.00511454
30	354	1536	174	4.57627118644068	Macrophages	77	Rash	2827.43	2.33898	1570.8	0.00148904
30	354	42	0	0	CD4 T Cells	78	Baseline	2827.43	0	1570.8	0
30	354	12	0	0	CD8 T Cells	78	Baseline	2827.43	0	1570.8	0
30	354	66	0	0	Macrophages	78	Baseline	2827.43	0	1570.8	0
30	648	918	168	3.38888888888889	CD4 T Cells	78	Depigmentation	2827.43	2.38889	1570.8	0.00152081
30	648	1116	222	6.16666666666667	CD8 T Cells	78	Depigmentation	2827.43	2.83333	1570.8	0.00180376
30	648	798	168	2.38888888888889	Macrophages	78	Depigmentation	2827.43	1.5	1570.8	0.00095493
30	3714	1164	258	1.35702746365105	CD4 T Cells	78	Rash	2827.43	0.843296	1570.8	0.000536859
30	3714	1026	258	0.630048465266559	CD8 T Cells	78	Rash	2827.43	0.387722	1570.8	0.000246832
30	3714	3522	384	1.07592891760905	Macrophages	78	Rash	2827.43	0.746365	1570.8	0.000475151
30	798	312	18	0.541353383458647	CD4 T Cells	79	Baseline	2827.43	0.270677	1570.8	0.000172318
30	798	372	54	0.541353383458647	CD8 T Cells	79	Baseline	2827.43	0.270677	1570.8	0.000172318
30	798	1728	126	1.21804511278195	Macrophages	79	Baseline	2827.43	0.857143	1570.8	0.000545674
30	354	138	0	0	CD4 T Cells	79	Depigmentation	2827.43	0	1570.8	0
30	354	318	66	2.84745762711864	CD8 T Cells	79	Depigmentation	2827.43	1.32203	1570.8	0.000841633
30	354	666	114	2.74576271186441	Macrophages	79	Depigmentation	2827.43	1.72881	1570.8	0.0011006
30	1560	1542	540	8.51538461538462	CD4 T Cells	79	Rash	2827.43	4.5	1570.8	0.00286479
30	1560	1746	756	6.43846153846154	CD8 T Cells	79	Rash	2827.43	3.43846	1570.8	0.00218899
30	1560	3996	1026	7.56923076923077	Macrophages	79	Rash	2827.43	4.13077	1570.8	0.00262973
30	1014	462	72	0.603550295857988	CD4 T Cells	80	Baseline	2827.43	0.142012	1570.8	9.04075e-05
30	1014	192	54	0.319526627218935	CD8 T Cells	80	Baseline	2827.43	0.213018	1570.8	0.000135611
30	1014	804	156	1.31360946745562	Macrophages	80	Baseline	2827.43	0.923077	1570.8	0.000587649
30	762	1560	282	5.71653543307087	CD4 T Cells	80	Rash	2827.43	3.11811	1570.8	0.00198505
30	762	1704	576	11.1496062992126	CD8 T Cells	80	Rash	2827.43	4.67717	1570.8	0.00297758
30	762	2622	660	12.0472440944882	Macrophages	80	Rash	2827.43	6.33071	1570.8	0.00403025
30	498	114	6	0.144578313253012	CD4 T Cells	81	Baseline	2827.43	0	1570.8	0
30	498	36	6	0.072289156626506	CD8 T Cells	81	Baseline	2827.43	0.0722892	1570.8	4.60207e-05
30	498	432	54	0.795180722891566	Macrophages	81	Baseline	2827.43	0.289157	1570.8	0.000184083
30	4206	5028	1290	8.05420827389444	CD4 T Cells	81	Rash	2827.43	4.94722	1570.8	0.0031495
30	4206	1512	552	1.25820256776034	CD8 T Cells	81	Rash	2827.43	0.75321	1570.8	0.000479508
30	4206	10848	2514	8.89300998573466	Macrophages	81	Rash	2827.43	5.16976	1570.8	0.00329117
30	1080	900	120	3.13333333333333	CD4 T Cells	82	Baseline	2827.43	1.73333	1570.8	0.00110347
30	1080	330	84	0.8	CD8 T Cells	82	Baseline	2827.43	0.5	1570.8	0.00031831
30	1080	1404	276	2.06666666666667	Macrophages	82	Baseline	2827.43	1.23333	1570.8	0.000785164
30	1512	990	276	2.26190476190476	CD4 T Cells	82	Rash	2827.43	1.33333	1570.8	0.000848826
30	1512	1152	390	3.11904761904762	CD8 T Cells	82	Rash	2827.43	1.54762	1570.8	0.000985245
30	1512	2178	624	4.59523809523809	Macrophages	82	Rash	2827.43	3.04762	1570.8	0.00194017
30	666	270	18	0.216216216216216	CD4 T Cells	83	Baseline	2827.43	0.162162	1570.8	0.000103236
30	666	372	18	0.162162162162162	CD8 T Cells	83	Baseline	2827.43	0.162162	1570.8	0.000103236
30	666	42	6	0.0540540540540541	Macrophages	83	Baseline	2827.43	0	1570.8	0
30	1428	3258	108	0.529411764705882	CD4 T Cells	83	Rash	2827.43	0.428571	1570.8	0.000272837
30	1428	3684	426	2.36974789915966	CD8 T Cells	83	Rash	2827.43	1.13445	1570.8	0.000722216
30	1428	1470	228	1.13445378151261	Macrophages	83	Rash	2827.43	0.605042	1570.8	0.000385182
40	636	162	18	0.339622641509434	CD4 T Cells	75	Baseline	5026.55	0.113208	2199.11	5.14787e-05
40	636	258	24	0.452830188679245	CD8 T Cells	75	Baseline	5026.55	0.169811	2199.11	7.7218e-05
40	636	288	66	0.622641509433962	Macrophages	75	Baseline	5026.55	0.45283	2199.11	0.000205915
40	108	144	18	1	CD4 T Cells	75	Depigmentation	5026.55	0.666667	2199.11	0.000303152
40	108	168	6	0.333333333333333	CD8 T Cells	75	Depigmentation	5026.55	0	2199.11	0
40	108	1086	60	6.66666666666667	Macrophages	75	Depigmentation	5026.55	4	2199.11	0.00181891
40	1296	1164	456	5.52777777777778	CD4 T Cells	75	Rash	5026.55	1.94444	2199.11	0.000884194
40	1296	2964	936	18.9166666666667	CD8 T Cells	75	Rash	5026.55	6.58333	2199.11	0.00299363
40	1296	2436	924	12.1388888888889	Macrophages	75	Rash	5026.55	5.61111	2199.11	0.00255153
40	888	198	18	0.527027027027027	CD4 T Cells	76	Baseline	5026.55	0.162162	2199.11	7.37397e-05
40	888	120	96	0.851351351351351	CD8 T Cells	76	Baseline	5026.55	0.283784	2199.11	0.000129045
40	888	582	300	3.56756756756757	Macrophages	76	Baseline	5026.55	1.13514	2199.11	0.000516178
40	198	12	0	0	CD4 T Cells	76	Depigmentation	5026.55	0	2199.11	0
40	198	12	0	0	CD8 T Cells	76	Depigmentation	5026.55	0	2199.11	0
40	198	306	60	2	Macrophages	76	Depigmentation	5026.55	0.545455	2199.11	0.000248034
40	1602	408	336	3.52808988764045	CD4 T Cells	76	Rash	5026.55	1.01124	2199.11	0.000459838
40	1602	450	336	2.92134831460674	CD8 T Cells	76	Rash	5026.55	0.94382	2199.11	0.000429182
40	1602	696	570	4.98876404494382	Macrophages	76	Rash	5026.55	1.8427	2199.11	0.000837927
40	672	120	36	0.375	CD4 T Cells	77	Baseline	5026.55	0.160714	2199.11	7.30814e-05
40	672	522	108	2.67857142857143	CD8 T Cells	77	Baseline	5026.55	1.39286	2199.11	0.000633372
40	672	450	114	1.28571428571429	Macrophages	77	Baseline	5026.55	0.75	2199.11	0.000341046
40	48	516	6	2.25	CD4 T Cells	77	Depigmentation	5026.55	0.75	2199.11	0.000341046
40	48	150	12	2.25	CD8 T Cells	77	Depigmentation	5026.55	0	2199.11	0
40	48	798	42	9	Macrophages	77	Depigmentation	5026.55	5.25	2199.11	0.00238732
40	354	1068	186	8.33898305084746	CD4 T Cells	77	Rash	5026.55	2.64407	2199.11	0.00120233
40	354	4494	240	25.728813559322	CD8 T Cells	77	Rash	5026.55	9.55932	2199.11	0.0043469
40	354	1536	228	8.4406779661017	Macrophages	77	Rash	5026.55	3.86441	2199.11	0.00175726
40	354	42	0	0	CD4 T Cells	78	Baseline	5026.55	0	2199.11	0
40	354	12	0	0	CD8 T Cells	78	Baseline	5026.55	0	2199.11	0
40	354	66	0	0	Macrophages	78	Baseline	5026.55	0	2199.11	0
40	648	918	222	5.5	CD4 T Cells	78	Depigmentation	5026.55	2.11111	2199.11	0.000959982
40	648	1116	264	8.55555555555556	CD8 T Cells	78	Depigmentation	5026.55	2.38889	2199.11	0.0010863
40	648	798	306	5.61111111111111	Macrophages	78	Depigmentation	5026.55	3.22222	2199.11	0.00146524
40	3714	1164	378	2.30694668820679	CD4 T Cells	78	Rash	5026.55	0.949919	2199.11	0.000431955
40	3714	1026	408	1.23101777059774	CD8 T Cells	78	Rash	5026.55	0.600969	2199.11	0.000273278
40	3714	3522	786	2.52019386106624	Macrophages	78	Rash	5026.55	1.44426	2199.11	0.000656748
40	798	312	54	0.81203007518797	CD4 T Cells	79	Baseline	5026.55	0.270677	2199.11	0.000123084
40	798	372	84	1.12781954887218	CD8 T Cells	79	Baseline	5026.55	0.586466	2199.11	0.000266683
40	798	1728	222	2.43609022556391	Macrophages	79	Baseline	5026.55	1.21805	2199.11	0.00055388
40	354	138	0	0	CD4 T Cells	79	Depigmentation	5026.55	0	2199.11	0
40	354	318	72	3.15254237288136	CD8 T Cells	79	Depigmentation	5026.55	0.305085	2199.11	0.000138731
40	354	666	156	4.3728813559322	Macrophages	79	Depigmentation	5026.55	1.62712	2199.11	0.000739897
40	1560	1542	690	12.9461538461538	CD4 T Cells	79	Rash	5026.55	4.43077	2199.11	0.0020148
40	1560	1746	930	9.85384615384615	CD8 T Cells	79	Rash	5026.55	3.41538	2199.11	0.00155307
40	1560	3996	1338	13.2923076923077	Macrophages	79	Rash	5026.55	5.72308	2199.11	0.00260245
40	1014	462	144	1.24260355029586	CD4 T Cells	80	Baseline	5026.55	0.639053	2199.11	0.000290596
40	1014	192	96	0.710059171597633	CD8 T Cells	80	Baseline	5026.55	0.390533	2199.11	0.000177586
40	1014	804	324	2.9112426035503	Macrophages	80	Baseline	5026.55	1.59763	2199.11	0.000726489
40	762	1560	342	9.96850393700787	CD4 T Cells	80	Rash	5026.55	4.25197	2199.11	0.00193349
40	762	1704	648	17.5748031496063	CD8 T Cells	80	Rash	5026.55	6.4252	2199.11	0.00292172
40	762	2622	744	19.511811023622	Macrophages	80	Rash	5026.55	7.46457	2199.11	0.00339435
40	498	114	18	0.578313253012048	CD4 T Cells	81	Baseline	5026.55	0.433735	2199.11	0.000197232
40	498	36	6	0.072289156626506	CD8 T Cells	81	Baseline	5026.55	0	2199.11	0
40	498	432	78	1.37349397590361	Macrophages	81	Baseline	5026.55	0.578313	2199.11	0.000262975
40	4206	5028	1650	13.4208273894437	CD4 T Cells	81	Rash	5026.55	5.36662	2199.11	0.00244035
40	4206	1512	732	2.0114122681883	CD8 T Cells	81	Rash	5026.55	0.75321	2199.11	0.000342506
40	4206	10848	3210	15.7403708987161	Macrophages	81	Rash	5026.55	6.84736	2199.11	0.00311369
40	1080	900	180	4.93333333333333	CD4 T Cells	82	Baseline	5026.55	1.8	2199.11	0.000818511
40	1080	330	132	1.33333333333333	CD8 T Cells	82	Baseline	5026.55	0.533333	2199.11	0.000242522
40	1080	1404	414	3.93333333333333	Macrophages	82	Baseline	5026.55	1.86667	2199.11	0.000848826
40	1512	990	342	4	CD4 T Cells	82	Rash	5026.55	1.7381	2199.11	0.000790361
40	1512	1152	504	4.66666666666667	CD8 T Cells	82	Rash	5026.55	1.54762	2199.11	0.000703746
40	1512	2178	858	7.97619047619048	Macrophages	82	Rash	5026.55	3.38095	2199.11	0.00153742
40	666	270	48	0.540540540540541	CD4 T Cells	83	Baseline	5026.55	0.324324	2199.11	0.000147479
40	666	372	24	0.216216216216216	CD8 T Cells	83	Baseline	5026.55	0.0540541	2199.11	2.45799e-05
40	666	42	18	0.162162162162162	Macrophages	83	Baseline	5026.55	0.108108	2199.11	4.91598e-05
40	1428	3258	216	1.08403361344538	CD4 T Cells	83	Rash	5026.55	0.554622	2199.11	0.000252202
40	1428	3684	630	4.3109243697479	CD8 T Cells	83	Rash	5026.55	1.94118	2199.11	0.000882708
40	1428	1470	318	1.84033613445378	Macrophages	83	Rash	5026.55	0.705882	2199.11	0.000320985
50	636	162	18	0.509433962264151	CD4 T Cells	75	Baseline	7853.98	0.169811	2827.43	6.00585e-05
50	636	258	36	0.849056603773585	CD8 T Cells	75	Baseline	7853.98	0.396226	2827.43	0.000140136
50	636	288	84	0.905660377358491	Macrophages	75	Baseline	7853.98	0.283019	2827.43	0.000100097
50	108	144	24	2.33333333333333	CD4 T Cells	75	Depigmentation	7853.98	1.33333	2827.43	0.00047157
50	108	168	18	1	CD8 T Cells	75	Depigmentation	7853.98	0.666667	2827.43	0.000235785
50	108	1086	78	10	Macrophages	75	Depigmentation	7853.98	3.33333	2827.43	0.00117893
50	1296	1164	684	8.66666666666667	CD4 T Cells	75	Rash	7853.98	3.13889	2827.43	0.00111015
50	1296	2964	1074	28.3055555555556	CD8 T Cells	75	Rash	7853.98	9.38889	2827.43	0.00332064
50	1296	2436	1110	19.1944444444444	Macrophages	75	Rash	7853.98	7.05556	2827.43	0.00249539
50	888	198	30	0.608108108108108	CD4 T Cells	76	Baseline	7853.98	0.0810811	2827.43	2.86766e-05
50	888	120	108	1.25675675675676	CD8 T Cells	76	Baseline	7853.98	0.405405	2827.43	0.000143383
50	888	582	444	5.63513513513514	Macrophages	76	Baseline	7853.98	2.06757	2827.43	0.000731252
50	198	12	0	0	CD4 T Cells	76	Depigmentation	7853.98	0	2827.43	0
50	198	12	0	0	CD8 T Cells	76	Depigmentation	7853.98	0	2827.43	0
50	198	306	78	2.72727272727273	Macrophages	76	Depigmentation	7853.98	0.727273	2827.43	0.00025722
50	1602	408	462	4.74157303370786	CD4 T Cells	76	Rash	7853.98	1.21348	2827.43	0.000429182
50	1602	450	480	4.38202247191011	CD8 T Cells	76	Rash	7853.98	1.46067	2827.43	0.000516608
50	1602	696	720	7.14606741573034	Macrophages	76	Rash	7853.98	2.1573	2827.43	0.00076299
50	672	120	42	0.482142857142857	CD4 T Cells	77	Baseline	7853.98	0.107143	2827.43	3.7894e-05
50	672	522	162	4.01785714285714	CD8 T Cells	77	Baseline	7853.98	1.33929	2827.43	0.000473675
50	672	450	162	1.82142857142857	Macrophages	77	Baseline	7853.98	0.535714	2827.43	0.00018947
50	48	516	18	3.75	CD4 T Cells	77	Depigmentation	7853.98	1.5	2827.43	0.000530516
50	48	150	12	2.25	CD8 T Cells	77	Depigmentation	7853.98	0	2827.43	0
50	48	798	42	12	Macrophages	77	Depigmentation	7853.98	3	2827.43	0.00106103
50	354	1068	222	12	CD4 T Cells	77	Rash	7853.98	3.66102	2827.43	0.00129482
50	354	4494	294	37.728813559322	CD8 T Cells	77	Rash	7853.98	12	2827.43	0.00424413
50	354	1536	282	13.3220338983051	Macrophages	77	Rash	7853.98	4.88136	2827.43	0.00172643
50	354	42	6	0.101694915254237	CD4 T Cells	78	Baseline	7853.98	0.101695	2827.43	3.59672e-05
50	354	12	0	0	CD8 T Cells	78	Baseline	7853.98	0	2827.43	0
50	354	66	6	0.101694915254237	Macrophages	78	Baseline	7853.98	0.101695	2827.43	3.59672e-05
50	648	918	282	7.33333333333333	CD4 T Cells	78	Depigmentation	7853.98	1.83333	2827.43	0.000648409
50	648	1116	312	11.2777777777778	CD8 T Cells	78	Depigmentation	7853.98	2.72222	2827.43	0.000962789
50	648	798	396	8.22222222222222	Macrophages	78	Depigmentation	7853.98	2.61111	2827.43	0.000923492
50	3714	1164	468	2.98546042003231	CD4 T Cells	78	Rash	7853.98	0.678514	2827.43	0.000239975
50	3714	1026	528	1.76413570274637	CD8 T Cells	78	Rash	7853.98	0.533118	2827.43	0.000188552
50	3714	3522	1260	4.81744749596123	Macrophages	78	Rash	7853.98	2.29725	2827.43	0.000812487
50	798	312	78	1.12781954887218	CD4 T Cells	79	Baseline	7853.98	0.315789	2827.43	0.000111688
50	798	372	126	1.57894736842105	CD8 T Cells	79	Baseline	7853.98	0.451128	2827.43	0.000159554
50	798	1728	342	4.46616541353383	Macrophages	79	Baseline	7853.98	2.03008	2827.43	0.000717992
50	354	138	12	0.203389830508475	CD4 T Cells	79	Depigmentation	7853.98	0.20339	2827.43	7.19344e-05
50	354	318	126	4.98305084745763	CD8 T Cells	79	Depigmentation	7853.98	1.83051	2827.43	0.00064741
50	354	666	186	6.50847457627119	Macrophages	79	Depigmentation	7853.98	2.13559	2827.43	0.000755312
50	1560	1542	864	17.5846153846154	CD4 T Cells	79	Rash	7853.98	4.63846	2827.43	0.00164052
50	1560	1746	1044	13.4076923076923	CD8 T Cells	79	Rash	7853.98	3.55385	2827.43	0.00125692
50	1560	3996	1446	20.5384615384615	Macrophages	79	Rash	7853.98	7.24615	2827.43	0.0025628
50	1014	462	222	2.1301775147929	CD4 T Cells	80	Baseline	7853.98	0.887574	2827.43	0.000313915
50	1014	192	132	1.02958579881657	CD8 T Cells	80	Baseline	7853.98	0.319527	2827.43	0.000113009
50	1014	804	480	5.18343195266272	Macrophages	80	Baseline	7853.98	2.27219	2827.43	0.000803623
50	762	1560	402	15.496062992126	CD4 T Cells	80	Rash	7853.98	5.52756	2827.43	0.00195497
50	762	1704	684	25.5590551181102	CD8 T Cells	80	Rash	7853.98	7.98425	2827.43	0.00282385
50	762	2622	762	28.488188976378	Macrophages	80	Rash	7853.98	8.97638	2827.43	0.00317474
50	498	114	30	1.51807228915663	CD4 T Cells	81	Baseline	7853.98	0.939759	2827.43	0.000332372
50	498	36	6	0.072289156626506	CD8 T Cells	81	Baseline	7853.98	0	2827.43	0
50	498	432	162	3.03614457831325	Macrophages	81	Baseline	7853.98	1.66265	2827.43	0.000588042
50	4206	5028	1956	18.7446504992867	CD4 T Cells	81	Rash	7853.98	5.32382	2827.43	0.00188292
50	4206	1512	948	2.87589158345221	CD8 T Cells	81	Rash	7853.98	0.864479	2827.43	0.000305747
50	4206	10848	3666	23.2553495007133	Macrophages	81	Rash	7853.98	7.51498	2827.43	0.00265788
50	1080	900	204	6.16666666666667	CD4 T Cells	82	Baseline	7853.98	1.23333	2827.43	0.000436202
50	1080	330	180	1.96666666666667	CD8 T Cells	82	Baseline	7853.98	0.633333	2827.43	0.000223996
50	1080	1404	540	5.96666666666667	Macrophages	82	Baseline	7853.98	2.03333	2827.43	0.000719145
50	1512	990	408	5.47619047619048	CD4 T Cells	82	Rash	7853.98	1.47619	2827.43	0.000522096
50	1512	1152	618	6.35714285714286	CD8 T Cells	82	Rash	7853.98	1.69048	2827.43	0.000597884
50	1512	2178	978	11	Macrophages	82	Rash	7853.98	3.02381	2827.43	0.00106945
50	666	270	48	0.594594594594595	CD4 T Cells	83	Baseline	7853.98	0.0540541	2827.43	1.91177e-05
50	666	372	42	0.378378378378378	CD8 T Cells	83	Baseline	7853.98	0.162162	2827.43	5.73531e-05
50	666	42	24	0.216216216216216	Macrophages	83	Baseline	7853.98	0.0540541	2827.43	1.91177e-05
50	1428	3258	336	1.94117647058824	CD4 T Cells	83	Rash	7853.98	0.857143	2827.43	0.000303152
50	1428	3684	804	6.68067226890756	CD8 T Cells	83	Rash	7853.98	2.36975	2827.43	0.000838127
50	1428	1470	468	2.72268907563025	Macrophages	83	Rash	7853.98	0.882353	2827.43	0.000312069
60	636	162	36	0.679245283018868	CD4 T Cells	75	Baseline	11309.7	0.169811	3455.75	4.91387e-05
60	636	258	66	1.58490566037736	CD8 T Cells	75	Baseline	11309.7	0.735849	3455.75	0.000212935
60	636	288	114	1.18867924528302	Macrophages	75	Baseline	11309.7	0.283019	3455.75	8.18979e-05
60	108	144	24	2.33333333333333	CD4 T Cells	75	Depigmentation	11309.7	0	3455.75	0
60	108	168	24	2	CD8 T Cells	75	Depigmentation	11309.7	1	3455.75	0.000289373
60	108	1086	84	13.6666666666667	Macrophages	75	Depigmentation	11309.7	3.66667	3455.75	0.00106103
60	1296	1164	798	12.5	CD4 T Cells	75	Rash	11309.7	3.83333	3455.75	0.00110926
60	1296	2964	1146	38.8333333333333	CD8 T Cells	75	Rash	11309.7	10.5278	3455.75	0.00304645
60	1296	2436	1212	27.3888888888889	Macrophages	75	Rash	11309.7	8.19444	3455.75	0.00237125
60	888	198	60	0.851351351351351	CD4 T Cells	76	Baseline	11309.7	0.243243	3455.75	7.03879e-05
60	888	120	138	1.45945945945946	CD8 T Cells	76	Baseline	11309.7	0.202703	3455.75	5.86566e-05
60	888	582	552	8.75675675675676	Macrophages	76	Baseline	11309.7	3.12162	3455.75	0.000903312
60	198	12	0	0	CD4 T Cells	76	Depigmentation	11309.7	0	3455.75	0
60	198	12	0	0	CD8 T Cells	76	Depigmentation	11309.7	0	3455.75	0
60	198	306	108	4.36363636363636	Macrophages	76	Depigmentation	11309.7	1.63636	3455.75	0.000473519
60	1602	408	558	6.04494382022472	CD4 T Cells	76	Rash	11309.7	1.30337	3455.75	0.00037716
60	1602	450	606	5.8876404494382	CD8 T Cells	76	Rash	11309.7	1.50562	3455.75	0.000435685
60	1602	696	882	9.50561797752809	Macrophages	76	Rash	11309.7	2.35955	3455.75	0.000682789
60	672	120	78	0.964285714285714	CD4 T Cells	77	Baseline	11309.7	0.482143	3455.75	0.000139519
60	672	522	270	6.26785714285714	CD8 T Cells	77	Baseline	11309.7	2.25	3455.75	0.000651088
60	672	450	252	2.89285714285714	Macrophages	77	Baseline	11309.7	1.07143	3455.75	0.000310042
60	48	516	18	4.5	CD4 T Cells	77	Depigmentation	11309.7	0.75	3455.75	0.000217029
60	48	150	12	2.25	CD8 T Cells	77	Depigmentation	11309.7	0	3455.75	0
60	48	798	48	16.5	Macrophages	77	Depigmentation	11309.7	4.5	3455.75	0.00130218
60	354	1068	252	15.4576271186441	CD4 T Cells	77	Rash	11309.7	3.45763	3455.75	0.00100054
60	354	4494	318	46.9830508474576	CD8 T Cells	77	Rash	11309.7	9.25424	3455.75	0.00267792
60	354	1536	300	16.9830508474576	Macrophages	77	Rash	11309.7	3.66102	3455.75	0.0010594
60	354	42	6	0.101694915254237	CD4 T Cells	78	Baseline	11309.7	0	3455.75	0
60	354	12	0	0	CD8 T Cells	78	Baseline	11309.7	0	3455.75	0
60	354	66	12	0.203389830508475	Macrophages	78	Baseline	11309.7	0.101695	3455.75	2.94277e-05
60	648	918	384	10.1666666666667	CD4 T Cells	78	Depigmentation	11309.7	2.83333	3455.75	0.000819889
60	648	1116	342	14.0555555555556	CD8 T Cells	78	Depigmentation	11309.7	2.77778	3455.75	0.000803813
60	648	798	438	10.7777777777778	Macrophages	78	Depigmentation	11309.7	2.55556	3455.75	0.000739508
60	3714	1164	606	3.63489499192246	CD4 T Cells	78	Rash	11309.7	0.649435	3455.75	0.000187929
60	3714	1026	654	2.44264943457189	CD8 T Cells	78	Rash	11309.7	0.678514	3455.75	0.000196343
60	3714	3522	1920	7.97738287560582	Macrophages	78	Rash	11309.7	3.15994	3455.75	0.000914399
60	798	312	102	1.3984962406015	CD4 T Cells	79	Baseline	11309.7	0.270677	3455.75	7.83264e-05
60	798	372	132	1.84962406015038	CD8 T Cells	79	Baseline	11309.7	0.270677	3455.75	7.83264e-05
60	798	1728	492	6.90225563909774	Macrophages	79	Baseline	11309.7	2.43609	3455.75	0.000704938
60	354	138	42	0.711864406779661	CD4 T Cells	79	Depigmentation	11309.7	0.508475	3455.75	0.000147139
60	354	318	150	5.59322033898305	CD8 T Cells	79	Depigmentation	11309.7	0.610169	3455.75	0.000176566
60	354	666	240	10.6779661016949	Macrophages	79	Depigmentation	11309.7	4.16949	3455.75	0.00120654
60	1560	1542	972	21.8769230769231	CD4 T Cells	79	Rash	11309.7	4.29231	3455.75	0.00124208
60	1560	1746	1122	17.0769230769231	CD8 T Cells	79	Rash	11309.7	3.66923	3455.75	0.00106177
60	1560	3996	1518	28.6153846153846	Macrophages	79	Rash	11309.7	8.07692	3455.75	0.00233724
60	1014	462	330	3.12426035502959	CD4 T Cells	80	Baseline	11309.7	0.994083	3455.75	0.00028766
60	1014	192	210	1.88165680473373	CD8 T Cells	80	Baseline	11309.7	0.852071	3455.75	0.000246566
60	1014	804	588	7.88165680473373	Macrophages	80	Baseline	11309.7	2.69822	3455.75	0.000780792
60	762	1560	480	20.4566929133858	CD4 T Cells	80	Rash	11309.7	4.96063	3455.75	0.00143547
60	762	1704	702	33.6377952755905	CD8 T Cells	80	Rash	11309.7	8.07874	3455.75	0.00233777
60	762	2622	762	37.1811023622047	Macrophages	80	Rash	11309.7	8.69291	3455.75	0.00251549
60	498	114	42	1.66265060240964	CD4 T Cells	81	Baseline	11309.7	0.144578	3455.75	4.1837e-05
60	498	36	12	0.216867469879518	CD8 T Cells	81	Baseline	11309.7	0.144578	3455.75	4.1837e-05
60	498	432	228	4.62650602409639	Macrophages	81	Baseline	11309.7	1.59036	3455.75	0.000460207
60	4206	5028	2280	24.5392296718973	CD4 T Cells	81	Rash	11309.7	5.79458	3455.75	0.00167679
60	4206	1512	1134	3.87731811697575	CD8 T Cells	81	Rash	11309.7	1.00143	3455.75	0.000289785
60	4206	10848	3834	31.7460770328103	Macrophages	81	Rash	11309.7	8.49073	3455.75	0.00245698
60	1080	900	222	7.83333333333333	CD4 T Cells	82	Baseline	11309.7	1.66667	3455.75	0.000482288
60	1080	330	240	2.76666666666667	CD8 T Cells	82	Baseline	11309.7	0.8	3455.75	0.000231498
60	1080	1404	630	8.1	Macrophages	82	Baseline	11309.7	2.13333	3455.75	0.000617328
60	1512	990	444	7.16666666666667	CD4 T Cells	82	Rash	11309.7	1.69048	3455.75	0.000489178
60	1512	1152	714	8.11904761904762	CD8 T Cells	82	Rash	11309.7	1.7619	3455.75	0.000509847
60	1512	2178	1164	14.5238095238095	Macrophages	82	Rash	11309.7	3.52381	3455.75	0.00101969
60	666	270	72	0.810810810810811	CD4 T Cells	83	Baseline	11309.7	0.216216	3455.75	6.25671e-05
60	666	372	78	0.702702702702703	CD8 T Cells	83	Baseline	11309.7	0.324324	3455.75	9.38506e-05
60	666	42	36	0.324324324324324	Macrophages	83	Baseline	11309.7	0.108108	3455.75	3.12835e-05
60	1428	3258	468	2.97478991596639	CD4 T Cells	83	Rash	11309.7	1.03361	3455.75	0.000299099
60	1428	3684	960	9.73109243697479	CD8 T Cells	83	Rash	11309.7	3.05042	3455.75	0.000882708
60	1428	1470	594	3.65546218487395	Macrophages	83	Rash	11309.7	0.932773	3455.75	0.000269919
70	636	162	54	0.962264150943396	CD4 T Cells	75	Baseline	15393.8	0.283019	4084.07	6.92982e-05
70	636	258	102	2.20754716981132	CD8 T Cells	75	Baseline	15393.8	0.622642	4084.07	0.000152456
70	636	288	192	2.43396226415094	Macrophages	75	Baseline	15393.8	1.24528	4084.07	0.000304912
70	108	144	24	2.66666666666667	CD4 T Cells	75	Depigmentation	15393.8	0.333333	4084.07	8.16179e-05
70	108	168	30	3.33333333333333	CD8 T Cells	75	Depigmentation	15393.8	1.33333	4084.07	0.000326472
70	108	1086	84	15	Macrophages	75	Depigmentation	15393.8	1.33333	4084.07	0.000326472
70	1296	1164	888	16.5277777777778	CD4 T Cells	75	Rash	15393.8	4.02778	4084.07	0.000986217
70	1296	2964	1206	49.4444444444444	CD8 T Cells	75	Rash	15393.8	10.6111	4084.07	0.00259817
70	1296	2436	1254	36.2222222222222	Macrophages	75	Rash	15393.8	8.83333	4084.07	0.00216287
70	888	198	114	1.25675675675676	CD4 T Cells	76	Baseline	15393.8	0.405405	4084.07	9.9265e-05
70	888	120	186	1.86486486486486	CD8 T Cells	76	Baseline	15393.8	0.405405	4084.07	9.9265e-05
70	888	582	648	12.1621621621622	Macrophages	76	Baseline	15393.8	3.40541	4084.07	0.000833826
70	198	12	0	0	CD4 T Cells	76	Depigmentation	15393.8	0	4084.07	0
70	198	12	6	0.181818181818182	CD8 T Cells	76	Depigmentation	15393.8	0.181818	4084.07	4.45189e-05
70	198	306	132	5.81818181818182	Macrophages	76	Depigmentation	15393.8	1.45455	4084.07	0.000356151
70	1602	408	648	7.52808988764045	CD4 T Cells	76	Rash	15393.8	1.48315	4084.07	0.000363154
70	1602	450	660	7.41573033707865	CD8 T Cells	76	Rash	15393.8	1.52809	4084.07	0.000374159
70	1602	696	1014	11.5730337078652	Macrophages	76	Rash	15393.8	2.06742	4084.07	0.000506215
70	672	120	84	1.17857142857143	CD4 T Cells	77	Baseline	15393.8	0.214286	4084.07	5.24687e-05
70	672	522	306	8.25	CD8 T Cells	77	Baseline	15393.8	1.98214	4084.07	0.000485335
70	672	450	342	4.66071428571429	Macrophages	77	Baseline	15393.8	1.76786	4084.07	0.000432866
70	48	516	18	5.25	CD4 T Cells	77	Depigmentation	15393.8	0.75	4084.07	0.00018364
70	48	150	18	3	CD8 T Cells	77	Depigmentation	15393.8	0.75	4084.07	0.00018364
70	48	798	48	19.5	Macrophages	77	Depigmentation	15393.8	3	4084.07	0.000734561
70	354	1068	264	19.2203389830508	CD4 T Cells	77	Rash	15393.8	3.76271	4084.07	0.000921314
70	354	4494	342	56.7457627118644	CD8 T Cells	77	Rash	15393.8	9.76271	4084.07	0.00239044
70	354	1536	342	21.4576271186441	Macrophages	77	Rash	15393.8	4.47458	4084.07	0.00109562
70	354	42	12	0.203389830508475	CD4 T Cells	78	Baseline	15393.8	0.101695	4084.07	2.49004e-05
70	354	12	0	0	CD8 T Cells	78	Baseline	15393.8	0	4084.07	0
70	354	66	18	0.305084745762712	Macrophages	78	Baseline	15393.8	0.101695	4084.07	2.49004e-05
70	648	918	450	12.7222222222222	CD4 T Cells	78	Depigmentation	15393.8	2.55556	4084.07	0.000625737
70	648	1116	414	18.3888888888889	CD8 T Cells	78	Depigmentation	15393.8	4.33333	4084.07	0.00106103
70	648	798	468	14.2222222222222	Macrophages	78	Depigmentation	15393.8	3.44444	4084.07	0.000843385
70	3714	1164	738	4.52665589660743	CD4 T Cells	78	Rash	15393.8	0.891761	4084.07	0.000218351
70	3714	1026	834	3.40226171243942	CD8 T Cells	78	Rash	15393.8	0.959612	4084.07	0.000234965
70	3714	3522	2370	11.8449111470113	Macrophages	78	Rash	15393.8	3.86753	4084.07	0.000946979
70	798	312	144	2.16541353383459	CD4 T Cells	79	Baseline	15393.8	0.766917	4084.07	0.000187783
70	798	372	186	2.66165413533835	CD8 T Cells	79	Baseline	15393.8	0.81203	4084.07	0.000198829
70	798	1728	570	8.97744360902256	Macrophages	79	Baseline	15393.8	2.07519	4084.07	0.000508118
70	354	138	84	1.42372881355932	CD4 T Cells	79	Depigmentation	15393.8	0.711864	4084.07	0.000174303
70	354	318	180	7.22033898305085	CD8 T Cells	79	Depigmentation	15393.8	1.62712	4084.07	0.000398406
70	354	666	264	15.5593220338983	Macrophages	79	Depigmentation	15393.8	4.88136	4084.07	0.00119522
70	1560	1542	1104	26.4692307692308	CD4 T Cells	79	Rash	15393.8	4.59231	4084.07	0.00112444
70	1560	1746	1212	21.0923076923077	CD8 T Cells	79	Rash	15393.8	4.01538	4084.07	0.000983182
70	1560	3996	1548	36.6692307692308	Macrophages	79	Rash	15393.8	8.05385	4084.07	0.00197201
70	1014	462	426	4.33136094674556	CD4 T Cells	80	Baseline	15393.8	1.2071	4084.07	0.000295563
70	1014	192	276	2.66272189349112	CD8 T Cells	80	Baseline	15393.8	0.781065	4084.07	0.000191247
70	1014	804	642	11.8579881656805	Macrophages	80	Baseline	15393.8	3.97633	4084.07	0.00097362
70	762	1560	540	26.5984251968504	CD4 T Cells	80	Rash	15393.8	6.14173	4084.07	0.00150383
70	762	1704	726	42.6614173228346	CD8 T Cells	80	Rash	15393.8	9.02362	4084.07	0.00220947
70	762	2622	762	47.244094488189	Macrophages	80	Rash	15393.8	10.063	4084.07	0.00246396
70	498	114	60	2.67469879518072	CD4 T Cells	81	Baseline	15393.8	1.01205	4084.07	0.000247804
70	498	36	30	0.867469879518072	CD8 T Cells	81	Baseline	15393.8	0.650602	4084.07	0.000159302
70	498	432	282	6.43373493975904	Macrophages	81	Baseline	15393.8	1.80723	4084.07	0.000442507
70	4206	5028	2586	30.8815977175464	CD4 T Cells	81	Rash	15393.8	6.34237	4084.07	0.00155295
70	4206	1512	1338	4.89586305278174	CD8 T Cells	81	Rash	15393.8	1.01854	4084.07	0.000249395
70	4206	10848	3954	40.9557774607703	Macrophages	81	Rash	15393.8	9.2097	4084.07	0.00225503
70	1080	900	252	9.5	CD4 T Cells	82	Baseline	15393.8	1.66667	4084.07	0.00040809
70	1080	330	276	3.43333333333333	CD8 T Cells	82	Baseline	15393.8	0.666667	4084.07	0.000163236
70	1080	1404	738	11	Macrophages	82	Baseline	15393.8	2.9	4084.07	0.000710076
70	1512	990	516	8.54761904761905	CD4 T Cells	82	Rash	15393.8	1.38095	4084.07	0.000338131
70	1512	1152	786	9.90476190476191	CD8 T Cells	82	Rash	15393.8	1.78571	4084.07	0.000437239
70	1512	2178	1284	18.2857142857143	Macrophages	82	Rash	15393.8	3.7619	4084.07	0.000921117
70	666	270	78	0.918918918918919	CD4 T Cells	83	Baseline	15393.8	0.108108	4084.07	2.64707e-05
70	666	372	90	0.810810810810811	CD8 T Cells	83	Baseline	15393.8	0.108108	4084.07	2.64707e-05
70	666	42	42	0.378378378378378	Macrophages	83	Baseline	15393.8	0.0540541	4084.07	1.32353e-05
70	1428	3258	582	4.13445378151261	CD4 T Cells	83	Rash	15393.8	1.15966	4084.07	0.000283948
70	1428	3684	1104	13.3865546218487	CD8 T Cells	83	Rash	15393.8	3.65546	4084.07	0.000895054
70	1428	1470	744	4.89075630252101	Macrophages	83	Rash	15393.8	1.23529	4084.07	0.000302466
80	636	162	54	1.18867924528302	CD4 T Cells	75	Baseline	20106.2	0.226415	4712.39	4.80468e-05
80	636	258	162	3.62264150943396	CD8 T Cells	75	Baseline	20106.2	1.41509	4712.39	0.000300292
80	636	288	222	3.84905660377358	Macrophages	75	Baseline	20106.2	1.41509	4712.39	0.000300292
80	108	144	24	3	CD4 T Cells	75	Depigmentation	20106.2	0.333333	4712.39	7.07355e-05
80	108	168	30	3.66666666666667	CD8 T Cells	75	Depigmentation	20106.2	0.333333	4712.39	7.07355e-05
80	108	1086	84	16.3333333333333	Macrophages	75	Depigmentation	20106.2	1.33333	4712.39	0.000282942
80	1296	1164	942	19.9444444444444	CD4 T Cells	75	Rash	20106.2	3.41667	4712.39	0.000725039
80	1296	2964	1230	62.8333333333333	CD8 T Cells	75	Rash	20106.2	13.3889	4712.39	0.00284121
80	1296	2436	1278	44.8333333333333	Macrophages	75	Rash	20106.2	8.61111	4712.39	0.00182733
80	888	198	144	1.74324324324324	CD4 T Cells	76	Baseline	20106.2	0.486486	4712.39	0.000103236
80	888	120	252	2.43243243243243	CD8 T Cells	76	Baseline	20106.2	0.567568	4712.39	0.000120442
80	888	582	732	16.1351351351351	Macrophages	76	Baseline	20106.2	3.97297	4712.39	0.000843091
80	198	12	0	0	CD4 T Cells	76	Depigmentation	20106.2	0	4712.39	0
80	198	12	6	0.181818181818182	CD8 T Cells	76	Depigmentation	20106.2	0	4712.39	0
80	198	306	156	7.81818181818182	Macrophages	76	Depigmentation	20106.2	2	4712.39	0.000424413
80	1602	408	792	9.55056179775281	CD4 T Cells	76	Rash	20106.2	2.02247	4712.39	0.000429182
80	1602	450	714	9.8876404494382	CD8 T Cells	76	Rash	20106.2	2.47191	4712.39	0.000524556
80	1602	696	1104	13.752808988764	Macrophages	76	Rash	20106.2	2.17978	4712.39	0.000462563
80	672	120	114	1.60714285714286	CD4 T Cells	77	Baseline	20106.2	0.428571	4712.39	9.09457e-05
80	672	522	342	10.5	CD8 T Cells	77	Baseline	20106.2	2.25	4712.39	0.000477465
80	672	450	444	6.75	Macrophages	77	Baseline	20106.2	2.08929	4712.39	0.00044336
80	48	516	24	6.75	CD4 T Cells	77	Depigmentation	20106.2	1.5	4712.39	0.00031831
80	48	150	18	3	CD8 T Cells	77	Depigmentation	20106.2	0	4712.39	0
80	48	798	48	24.75	Macrophages	77	Depigmentation	20106.2	5.25	4712.39	0.00111408
80	354	1068	270	21.864406779661	CD4 T Cells	77	Rash	20106.2	2.64407	4712.39	0.000561089
80	354	4494	348	68.5423728813559	CD8 T Cells	77	Rash	20106.2	11.7966	4712.39	0.00250332
80	354	1536	342	25.4237288135593	Macrophages	77	Rash	20106.2	3.9661	4712.39	0.000841633
80	354	42	24	0.406779661016949	CD4 T Cells	78	Baseline	20106.2	0.20339	4712.39	4.31607e-05
80	354	12	6	0.101694915254237	CD8 T Cells	78	Baseline	20106.2	0.101695	4712.39	2.15803e-05
80	354	66	18	0.406779661016949	Macrophages	78	Baseline	20106.2	0.101695	4712.39	2.15803e-05
80	648	918	486	14.9444444444444	CD4 T Cells	78	Depigmentation	20106.2	2.22222	4712.39	0.00047157
80	648	1116	450	23.2777777777778	CD8 T Cells	78	Depigmentation	20106.2	4.88889	4712.39	0.00103745
80	648	798	504	17.7777777777778	Macrophages	78	Depigmentation	20106.2	3.55556	4712.39	0.000754512
80	3714	1164	852	5.50565428109855	CD4 T Cells	78	Rash	20106.2	0.978998	4712.39	0.00020775
80	3714	1026	1044	4.86591276252019	CD8 T Cells	78	Rash	20106.2	1.46365	4712.39	0.000310596
80	3714	3522	2778	16.546042003231	Macrophages	78	Rash	20106.2	4.70113	4712.39	0.000997611
80	798	312	168	2.57142857142857	CD4 T Cells	79	Baseline	20106.2	0.406015	4712.39	8.61591e-05
80	798	372	264	3.60902255639098	CD8 T Cells	79	Baseline	20106.2	0.947368	4712.39	0.000201038
80	798	1728	624	11.6390977443609	Macrophages	79	Baseline	20106.2	2.66165	4712.39	0.000564821
80	354	138	120	2.94915254237288	CD4 T Cells	79	Depigmentation	20106.2	1.52542	4712.39	0.000323705
80	354	318	234	10.3728813559322	CD8 T Cells	79	Depigmentation	20106.2	3.15254	4712.39	0.00066899
80	354	666	306	21.5593220338983	Macrophages	79	Depigmentation	20106.2	6	4712.39	0.00127324
80	1560	1542	1212	31.2230769230769	CD4 T Cells	79	Rash	20106.2	4.75385	4712.39	0.0010088
80	1560	1746	1290	25.3153846153846	CD8 T Cells	79	Rash	20106.2	4.22308	4712.39	0.000896165
80	1560	3996	1560	46.4307692307692	Macrophages	79	Rash	20106.2	9.76154	4712.39	0.00207146
80	1014	462	504	5.78698224852071	CD4 T Cells	80	Baseline	20106.2	1.45562	4712.39	0.000308892
80	1014	192	330	3.33727810650888	CD8 T Cells	80	Baseline	20106.2	0.674556	4712.39	0.000143145
80	1014	804	744	15.6213017751479	Macrophages	80	Baseline	20106.2	3.76331	4712.39	0.0007986
80	762	1560	618	34.3464566929134	CD4 T Cells	80	Rash	20106.2	7.74803	4712.39	0.00164418
80	762	1704	726	50.7874015748031	CD8 T Cells	80	Rash	20106.2	8.12598	4712.39	0.00172439
80	762	2622	762	58.6771653543307	Macrophages	80	Rash	20106.2	11.4331	4712.39	0.00242617
80	498	114	72	3.39759036144578	CD4 T Cells	81	Baseline	20106.2	0.722892	4712.39	0.000153402
80	498	36	30	1.01204819277108	CD8 T Cells	81	Baseline	20106.2	0.144578	4712.39	3.06805e-05
80	498	432	312	8.24096385542169	Macrophages	81	Baseline	20106.2	1.80723	4712.39	0.000383506
80	4206	5028	2850	37.5663338088445	CD4 T Cells	81	Rash	20106.2	6.68474	4712.39	0.00141855
80	4206	1512	1560	6.2225392296719	CD8 T Cells	81	Rash	20106.2	1.32668	4712.39	0.000281529
80	4206	10848	4062	51.0385164051355	Macrophages	81	Rash	20106.2	10.0827	4712.39	0.00213962
80	1080	900	312	11.3333333333333	CD4 T Cells	82	Baseline	20106.2	1.83333	4712.39	0.000389045
80	1080	330	330	4.4	CD8 T Cells	82	Baseline	20106.2	0.966667	4712.39	0.000205133
80	1080	1404	810	13.9666666666667	Macrophages	82	Baseline	20106.2	2.96667	4712.39	0.000629546
80	1512	990	588	10.2619047619048	CD4 T Cells	82	Rash	20106.2	1.71429	4712.39	0.000363783
80	1512	1152	870	12.2380952380952	CD8 T Cells	82	Rash	20106.2	2.33333	4712.39	0.000495149
80	1512	2178	1398	23.047619047619	Macrophages	82	Rash	20106.2	4.7619	4712.39	0.00101051
80	666	270	96	1.24324324324324	CD4 T Cells	83	Baseline	20106.2	0.324324	4712.39	6.88238e-05
80	666	372	120	1.13513513513514	CD8 T Cells	83	Baseline	20106.2	0.324324	4712.39	6.88238e-05
80	666	42	54	0.486486486486487	Macrophages	83	Baseline	20106.2	0.108108	4712.39	2.29413e-05
80	1428	3258	744	6	CD4 T Cells	83	Rash	20106.2	1.86555	4712.39	0.000395881
80	1428	3684	1176	17.1680672268908	CD8 T Cells	83	Rash	20106.2	3.78151	4712.39	0.000802462
80	1428	1470	882	6.12605042016807	Macrophages	83	Rash	20106.2	1.23529	4712.39	0.000262138
90	636	162	66	1.52830188679245	CD4 T Cells	75	Baseline	25446.9	0.339623	5340.71	6.35913e-05
90	636	258	180	4.35849056603774	CD8 T Cells	75	Baseline	25446.9	0.735849	5340.71	0.000137781
90	636	288	252	5.09433962264151	Macrophages	75	Baseline	25446.9	1.24528	5340.71	0.000233168
90	108	144	24	3.66666666666667	CD4 T Cells	75	Depigmentation	25446.9	0.666667	5340.71	0.000124827
90	108	168	30	3.66666666666667	CD8 T Cells	75	Depigmentation	25446.9	0	5340.71	0
90	108	1086	84	19.6666666666667	Macrophages	75	Depigmentation	25446.9	3.33333	5340.71	0.000624137
90	1296	1164	1002	24.3611111111111	CD4 T Cells	75	Rash	25446.9	4.41667	5340.71	0.000826982
90	1296	2964	1242	75.8611111111111	CD8 T Cells	75	Rash	25446.9	13.0278	5340.71	0.00243934
90	1296	2436	1296	54.3611111111111	Macrophages	75	Rash	25446.9	9.52778	5340.71	0.00178399
90	888	198	180	2.47297297297297	CD4 T Cells	76	Baseline	25446.9	0.72973	5340.71	0.000136635
90	888	120	336	3.2027027027027	CD8 T Cells	76	Baseline	25446.9	0.77027	5340.71	0.000144226
90	888	582	774	20.5945945945946	Macrophages	76	Baseline	25446.9	4.45946	5340.71	0.000834994
90	198	12	0	0	CD4 T Cells	76	Depigmentation	25446.9	0	5340.71	0
90	198	12	18	0.545454545454545	CD8 T Cells	76	Depigmentation	25446.9	0.363636	5340.71	6.80877e-05
90	198	306	174	10.7272727272727	Macrophages	76	Depigmentation	25446.9	2.90909	5340.71	0.000544701
90	1602	408	924	11.4831460674157	CD4 T Cells	76	Rash	25446.9	1.93258	5340.71	0.000361859
90	1602	450	780	12.7415730337079	CD8 T Cells	76	Rash	25446.9	2.85393	5340.71	0.000534374
90	1602	696	1224	17.438202247191	Macrophages	76	Rash	25446.9	3.68539	5340.71	0.000690057
90	672	120	138	2.25	CD4 T Cells	77	Baseline	25446.9	0.642857	5340.71	0.000120369
90	672	522	378	13.125	CD8 T Cells	77	Baseline	25446.9	2.625	5340.71	0.000491508
90	672	450	528	9.96428571428571	Macrophages	77	Baseline	25446.9	3.21429	5340.71	0.000601846
90	48	516	30	9.75	CD4 T Cells	77	Depigmentation	25446.9	3	5340.71	0.000561723
90	48	150	18	3	CD8 T Cells	77	Depigmentation	25446.9	0	5340.71	0
90	48	798	48	27.75	Macrophages	77	Depigmentation	25446.9	3	5340.71	0.000561723
90	354	1068	282	26.135593220339	CD4 T Cells	77	Rash	25446.9	4.27119	5340.71	0.000799742
90	354	4494	348	80.6440677966102	CD8 T Cells	77	Rash	25446.9	12.1017	5340.71	0.00226593
90	354	1536	348	30.9152542372881	Macrophages	77	Rash	25446.9	5.49153	5340.71	0.00102824
90	354	42	42	0.711864406779661	CD4 T Cells	78	Baseline	25446.9	0.305085	5340.71	5.71244e-05
90	354	12	6	0.101694915254237	CD8 T Cells	78	Baseline	25446.9	0	5340.71	0
90	354	66	30	0.610169491525424	Macrophages	78	Baseline	25446.9	0.20339	5340.71	3.80829e-05
90	648	918	504	17	CD4 T Cells	78	Depigmentation	25446.9	2.05556	5340.71	0.000384885
90	648	1116	468	27.1666666666667	CD8 T Cells	78	Depigmentation	25446.9	3.88889	5340.71	0.00072816
90	648	798	552	20.0555555555556	Macrophages	78	Depigmentation	25446.9	2.27778	5340.71	0.000426494
90	3714	1164	960	6.78513731825525	CD4 T Cells	78	Rash	25446.9	1.27948	5340.71	0.000239572
90	3714	1026	1242	6.44588045234249	CD8 T Cells	78	Rash	25446.9	1.57997	5340.71	0.000295835
90	3714	3522	3150	21.9935379644588	Macrophages	78	Rash	25446.9	5.4475	5340.71	0.00102
90	798	312	198	3.65413533834586	CD4 T Cells	79	Baseline	25446.9	1.08271	5340.71	0.000202727
90	798	372	306	4.28571428571429	CD8 T Cells	79	Baseline	25446.9	0.676692	5340.71	0.000126705
90	798	1728	672	14.3458646616541	Macrophages	79	Baseline	25446.9	2.70677	5340.71	0.000506818
90	354	138	156	4.16949152542373	CD4 T Cells	79	Depigmentation	25446.9	1.22034	5340.71	0.000228498
90	354	318	264	13.728813559322	CD8 T Cells	79	Depigmentation	25446.9	3.35593	5340.71	0.000628368
90	354	666	348	30.1016949152542	Macrophages	79	Depigmentation	25446.9	8.54237	5340.71	0.00159948
90	1560	1542	1260	36.0923076923077	CD4 T Cells	79	Rash	25446.9	4.86923	5340.71	0.00091172
90	1560	1746	1314	30.2538461538462	CD8 T Cells	79	Rash	25446.9	4.93846	5340.71	0.000924683
90	1560	3996	1560	55.6846153846154	Macrophages	79	Rash	25446.9	9.25385	5340.71	0.0017327
90	1014	462	594	7.06508875739645	CD4 T Cells	80	Baseline	25446.9	1.27811	5340.71	0.000239314
90	1014	192	414	4.22485207100592	CD8 T Cells	80	Baseline	25446.9	0.887574	5340.71	0.00016619
90	1014	804	840	20.0591715976331	Macrophages	80	Baseline	25446.9	4.43787	5340.71	0.000830952
90	762	1560	696	43.6062992125984	CD4 T Cells	80	Rash	25446.9	9.25984	5340.71	0.00173382
90	762	1704	732	57.2125984251969	CD8 T Cells	80	Rash	25446.9	6.4252	5340.71	0.00120306
90	762	2622	762	69.7795275590551	Macrophages	80	Rash	25446.9	11.1024	5340.71	0.00207882
90	498	114	72	3.68674698795181	CD4 T Cells	81	Baseline	25446.9	0.289157	5340.71	5.4142e-05
90	498	36	30	1.08433734939759	CD8 T Cells	81	Baseline	25446.9	0.0722892	5340.71	1.35355e-05
90	498	432	384	10.2650602409639	Macrophages	81	Baseline	25446.9	2.0241	5340.71	0.000378994
90	4206	5028	3030	43.771754636234	CD4 T Cells	81	Rash	25446.9	6.20542	5340.71	0.00116191
90	4206	1512	1776	7.57489300998573	CD8 T Cells	81	Rash	25446.9	1.35235	5340.71	0.000253216
90	4206	10848	4122	61.8316690442225	Macrophages	81	Rash	25446.9	10.7932	5340.71	0.00202092
90	1080	900	366	13.5	CD4 T Cells	82	Baseline	25446.9	2.16667	5340.71	0.000405689
90	1080	330	456	5.73333333333333	CD8 T Cells	82	Baseline	25446.9	1.33333	5340.71	0.000249655
90	1080	1404	888	18.0333333333333	Macrophages	82	Baseline	25446.9	4.06667	5340.71	0.000761447
90	1512	990	654	12.7380952380952	CD4 T Cells	82	Rash	25446.9	2.47619	5340.71	0.000463645
90	1512	1152	984	14.8571428571429	CD8 T Cells	82	Rash	25446.9	2.61905	5340.71	0.000490393
90	1512	2178	1428	26.8095238095238	Macrophages	82	Rash	25446.9	3.7619	5340.71	0.000704383
90	666	270	126	1.62162162162162	CD4 T Cells	83	Baseline	25446.9	0.378378	5340.71	7.0848e-05
90	666	372	150	1.51351351351351	CD8 T Cells	83	Baseline	25446.9	0.378378	5340.71	7.0848e-05
90	666	42	66	0.594594594594595	Macrophages	83	Baseline	25446.9	0.108108	5340.71	2.02423e-05
90	1428	3258	876	8.36974789915966	CD4 T Cells	83	Rash	25446.9	2.36975	5340.71	0.000443714
90	1428	3684	1254	21.9579831932773	CD8 T Cells	83	Rash	25446.9	4.78992	5340.71	0.000896869
90	1428	1470	984	7.43697478991597	Macrophages	83	Rash	25446.9	1.31092	5340.71	0.000245459
100	636	162	84	2.32075471698113	CD4 T Cells	75	Baseline	31415.9	0.792453	5969.03	0.000132761
100	636	258	240	6.11320754716981	CD8 T Cells	75	Baseline	31415.9	1.75472	5969.03	0.00029397
100	636	288	288	6.39622641509434	Macrophages	75	Baseline	31415.9	1.30189	5969.03	0.000218107
100	108	144	24	4	CD4 T Cells	75	Depigmentation	31415.9	0.333333	5969.03	5.58438e-05
100	108	168	36	4.66666666666667	CD8 T Cells	75	Depigmentation	31415.9	1	5969.03	0.000167532
100	108	1086	96	22	Macrophages	75	Depigmentation	31415.9	2.33333	5969.03	0.000390907
100	1296	1164	1092	28.6944444444444	CD4 T Cells	75	Rash	31415.9	4.33333	5969.03	0.00072597
100	1296	2964	1260	87.4722222222222	CD8 T Cells	75	Rash	31415.9	11.6111	5969.03	0.00194523
100	1296	2436	1296	64.4444444444444	Macrophages	75	Rash	31415.9	10.0833	5969.03	0.00168928
100	888	198	264	4.54054054054054	CD4 T Cells	76	Baseline	31415.9	2.06757	5969.03	0.000346383
100	888	120	396	4.21621621621622	CD8 T Cells	76	Baseline	31415.9	1.01351	5969.03	0.000169795
100	888	582	804	25.9459459459459	Macrophages	76	Baseline	31415.9	5.35135	5969.03	0.00089652
100	198	12	0	0	CD4 T Cells	76	Depigmentation	31415.9	0	5969.03	0
100	198	12	24	0.727272727272727	CD8 T Cells	76	Depigmentation	31415.9	0.181818	5969.03	3.04603e-05
100	198	306	180	12.9090909090909	Macrophages	76	Depigmentation	31415.9	2.18182	5969.03	0.000365523
100	1602	408	1050	13.8876404494382	CD4 T Cells	76	Rash	31415.9	2.40449	5969.03	0.000402829
100	1602	450	828	15.0112359550562	CD8 T Cells	76	Rash	31415.9	2.26966	5969.03	0.00038024
100	1602	696	1368	20.6292134831461	Macrophages	76	Rash	31415.9	3.19101	5969.03	0.000534595
100	672	120	168	2.67857142857143	CD4 T Cells	77	Baseline	31415.9	0.428571	5969.03	7.17992e-05
100	672	522	408	15.3214285714286	CD8 T Cells	77	Baseline	31415.9	2.19643	5969.03	0.000367971
100	672	450	576	12.8035714285714	Macrophages	77	Baseline	31415.9	2.83929	5969.03	0.00047567
100	48	516	30	12	CD4 T Cells	77	Depigmentation	31415.9	2.25	5969.03	0.000376946
100	48	150	18	3	CD8 T Cells	77	Depigmentation	31415.9	0	5969.03	0
100	48	798	48	37.5	Macrophages	77	Depigmentation	31415.9	9.75	5969.03	0.00163343
100	354	1068	288	29.5932203389831	CD4 T Cells	77	Rash	31415.9	3.45763	5969.03	0.000579262
100	354	4494	348	92.2372881355932	CD8 T Cells	77	Rash	31415.9	11.5932	5969.03	0.00194223
100	354	1536	348	35.8983050847458	Macrophages	77	Rash	31415.9	4.98305	5969.03	0.000834818
100	354	42	42	0.711864406779661	CD4 T Cells	78	Baseline	31415.9	0	5969.03	0
100	354	12	18	0.305084745762712	CD8 T Cells	78	Baseline	31415.9	0.20339	5969.03	3.40742e-05
100	354	66	30	0.610169491525424	Macrophages	78	Baseline	31415.9	0	5969.03	0
100	648	918	516	19.5555555555556	CD4 T Cells	78	Depigmentation	31415.9	2.55556	5969.03	0.000428136
100	648	1116	504	32	CD8 T Cells	78	Depigmentation	31415.9	4.83333	5969.03	0.000809736
100	648	798	630	22.9444444444444	Macrophages	78	Depigmentation	31415.9	2.88889	5969.03	0.00048398
100	3714	1164	1068	8.07431340872375	CD4 T Cells	78	Rash	31415.9	1.28918	5969.03	0.000215978
100	3714	1026	1428	8.13247172859451	CD8 T Cells	78	Rash	31415.9	1.68659	5969.03	0.000282557
100	3714	3522	3390	27.8190630048465	Macrophages	78	Rash	31415.9	5.82553	5969.03	0.000975959
100	798	312	246	4.69172932330827	CD4 T Cells	79	Baseline	31415.9	1.03759	5969.03	0.00017383
100	798	372	366	5.32330827067669	CD8 T Cells	79	Baseline	31415.9	1.03759	5969.03	0.00017383
100	798	1728	726	17.4135338345865	Macrophages	79	Baseline	31415.9	3.06767	5969.03	0.000513931
100	354	138	192	5.59322033898305	CD4 T Cells	79	Depigmentation	31415.9	1.42373	5969.03	0.000238519
100	354	318	270	17.0847457627119	CD8 T Cells	79	Depigmentation	31415.9	3.35593	5969.03	0.000562224
100	354	666	354	37.5254237288136	Macrophages	79	Depigmentation	31415.9	7.42373	5969.03	0.00124371
100	1560	1542	1290	41.0769230769231	CD4 T Cells	79	Rash	31415.9	4.98462	5969.03	0.00083508
100	1560	1746	1344	35.0076923076923	CD8 T Cells	79	Rash	31415.9	4.75385	5969.03	0.000796419
100	1560	3996	1560	66.4846153846154	Macrophages	79	Rash	31415.9	10.8	5969.03	0.00180934
100	1014	462	648	8.5207100591716	CD4 T Cells	80	Baseline	31415.9	1.45562	5969.03	0.000243862
100	1014	192	486	5.36094674556213	CD8 T Cells	80	Baseline	31415.9	1.13609	5969.03	0.000190332
100	1014	804	900	24.5325443786982	Macrophages	80	Baseline	31415.9	4.47337	5969.03	0.000749431
100	762	1560	726	52.4409448818898	CD4 T Cells	80	Rash	31415.9	8.83465	5969.03	0.00148008
100	762	1704	732	65.5748031496063	CD8 T Cells	80	Rash	31415.9	8.3622	5969.03	0.00140093
100	762	2622	762	81.4015748031496	Macrophages	80	Rash	31415.9	11.622	5969.03	0.00194706
100	498	114	84	3.97590361445783	CD4 T Cells	81	Baseline	31415.9	0.289157	5969.03	4.84428e-05
100	498	36	36	1.1566265060241	CD8 T Cells	81	Baseline	31415.9	0.0722892	5969.03	1.21107e-05
100	498	432	396	11.7831325301205	Macrophages	81	Baseline	31415.9	1.51807	5969.03	0.000254325
100	4206	5028	3174	50.0798858773181	CD4 T Cells	81	Rash	31415.9	6.30813	5969.03	0.00105681
100	4206	1512	1938	9.12410841654779	CD8 T Cells	81	Rash	31415.9	1.54922	5969.03	0.000259542
100	4206	10848	4152	72.6162624821683	Macrophages	81	Rash	31415.9	10.7846	5969.03	0.00180676
100	1080	900	390	16	CD4 T Cells	82	Baseline	31415.9	2.5	5969.03	0.000418829
100	1080	330	498	7.5	CD8 T Cells	82	Baseline	31415.9	1.76667	5969.03	0.000295972
100	1080	1404	936	22.6333333333333	Macrophages	82	Baseline	31415.9	4.6	5969.03	0.000770645
100	1512	990	732	15.6428571428571	CD4 T Cells	82	Rash	31415.9	2.90476	5969.03	0.000486639
100	1512	1152	1092	17.5	CD8 T Cells	82	Rash	31415.9	2.64286	5969.03	0.000442762
100	1512	2178	1440	31.1904761904762	Macrophages	82	Rash	31415.9	4.38095	5969.03	0.000733948
100	666	270	156	2.10810810810811	CD4 T Cells	83	Baseline	31415.9	0.486486	5969.03	8.15018e-05
100	666	372	180	1.83783783783784	CD8 T Cells	83	Baseline	31415.9	0.324324	5969.03	5.43345e-05
100	666	42	66	0.594594594594595	Macrophages	83	Baseline	31415.9	0	5969.03	0
100	1428	3258	990	11.3697478991597	CD4 T Cells	83	Rash	31415.9	3	5969.03	0.000502595
100	1428	3684	1296	27.3529411764706	CD8 T Cells	83	Rash	31415.9	5.39496	5969.03	0.000903826
100	1428	1470	1056	8.94957983193277	Macrophages	83	Rash	31415.9	1.51261	5969.03	0.000253409

## Sheet: Fig 3E
	CD4			CD8
ImmTAC concentration	Donor 1	Donor 2	Donor 3	Donor 1	Donor 2	Donor 3
0 pM	1.49617	1.09883	1.24345	1.12534	1.02229	1.16084
100 pM	1.95371	2.65775	2.02172	2.05477	2.90755	2.17284

## Sheet: Fig 3I
Analyte	Donor	Time point	Sample	Well	Sample type	E:T ratio	Peptide concentration (nM)	ImmTAC concentration (pM)	Cytokine/chemokine Concentration (pg/ml)
IFN-g	Donor 1	48 hours	U001	B03	Sample	1:5	0	10	NaN
IFN-g	Donor 1	48 hours	U001	A03	Sample	1:5	0	10	NaN
IFN-g	Donor 1	48 hours	U002	C03	Sample	1:1	0	10	NaN
IFN-g	Donor 1	48 hours	U002	D03	Sample	1:1	0	10	1.48865
IFN-g	Donor 1	48 hours	U003	E03	Sample	5:1	0	10	70.437
IFN-g	Donor 1	48 hours	U003	F03	Sample	5:1	0	10	99.272
IFN-g	Donor 1	48 hours	U004	G03	Controls	E alone	N/A	0	NaN
IFN-g	Donor 1	48 hours	U004	H03	Controls	E alone	N/A	0	NaN
IFN-g	Donor 1	48 hours	U005	A04	Sample	1:5	0	100	NaN
IFN-g	Donor 1	48 hours	U005	B04	Sample	1:5	0	100	NaN
IFN-g	Donor 1	48 hours	U006	C04	Sample	1:1	0	100	3.11852
IFN-g	Donor 1	48 hours	U006	D04	Sample	1:1	0	100	NaN
IFN-g	Donor 1	48 hours	U007	E04	Sample	5:1	0	100	55.5011
IFN-g	Donor 1	48 hours	U007	F04	Sample	5:1	0	100	76.6599
IFN-g	Donor 1	48 hours	U008	G04	Controls	E alone	N/A	100	NaN
IFN-g	Donor 1	48 hours	U008	H04	Controls	E alone	N/A	100	3.57259
IFN-g	Donor 1	48 hours	U009	B05	Sample	1:5	1	10	692.913
IFN-g	Donor 1	48 hours	U009	A05	Sample	1:5	1	10	628.383
IFN-g	Donor 1	48 hours	U010	D05	Sample	1:1	1	10	2233.24
IFN-g	Donor 1	48 hours	U010	C05	Sample	1:1	1	10	2723.07
IFN-g	Donor 1	48 hours	U011	F05	Sample	5:1	1	10	11451.7
IFN-g	Donor 1	48 hours	U011	E05	Sample	5:1	1	10	11221
IFN-g	Donor 1	48 hours	U012	G05	Controls	T alone	0	0	NaN
IFN-g	Donor 1	48 hours	U012	H05	Controls	T alone	0	0	NaN
IFN-g	Donor 1	48 hours	U013	B06	Sample	1:5	1	100	1307.64
IFN-g	Donor 1	48 hours	U013	A06	Sample	1:5	1	100	1156.17
IFN-g	Donor 1	48 hours	U014	D06	Sample	1:1	1	100	3523.43
IFN-g	Donor 1	48 hours	U014	C06	Sample	1:1	1	100	4863.39
IFN-g	Donor 1	48 hours	U015	E06	Sample	5:1	1	100	15051.2
IFN-g	Donor 1	48 hours	U015	F06	Sample	5:1	1	100	16152.6
IFN-g	Donor 1	48 hours	U016	G06	Controls	T alone	0	100	NaN
IFN-g	Donor 1	48 hours	U016	H06	Controls	T alone	0	100	NaN
IFN-g	Donor 1	48 hours	U017	A07	Sample	1:5	10	10	1605.68
IFN-g	Donor 1	48 hours	U017	B07	Sample	1:5	10	10	1748.93
IFN-g	Donor 1	48 hours	U018	D07	Sample	1:1	10	10	6712.32
IFN-g	Donor 1	48 hours	U018	C07	Sample	1:1	10	10	7312.33
IFN-g	Donor 1	48 hours	U019	E07	Sample	5:1	10	10	30786
IFN-g	Donor 1	48 hours	U019	F07	Sample	5:1	10	10	33858.2
IFN-g	Donor 1	48 hours	U020	G07	Sample	1:5	0	0	NaN
IFN-g	Donor 1	48 hours	U020	H07	Sample	1:5	0	0	NaN
IFN-g	Donor 1	48 hours	U021	B08	Sample	1:5	10	100	2093.17
IFN-g	Donor 1	48 hours	U021	A08	Sample	1:5	10	100	1639.86
IFN-g	Donor 1	48 hours	U022	D08	Sample	1:1	10	100	7460.13
IFN-g	Donor 1	48 hours	U022	C08	Sample	1:1	10	100	8776.35
IFN-g	Donor 1	48 hours	U023	E08	Sample	5:1	10	100	26679.1
IFN-g	Donor 1	48 hours	U023	F08	Sample	5:1	10	100	30170.8
IFN-g	Donor 1	48 hours	U024	G08	Sample	1:1	0	0	NaN
IFN-g	Donor 1	48 hours	U024	H08	Sample	1:1	0	0	NaN
IFN-g	Donor 1	48 hours	U025	B09	Sample	1:5	100	10	3560.34
IFN-g	Donor 1	48 hours	U025	A09	Sample	1:5	100	10	4155.86
IFN-g	Donor 1	48 hours	U026	C09	Sample	1:1	100	10	14823.7
IFN-g	Donor 1	48 hours	U026	D09	Sample	1:1	100	10	14430.2
IFN-g	Donor 1	48 hours	U027	F09	Sample	5:1	100	10	46527.1
IFN-g	Donor 1	48 hours	U027	E09	Sample	5:1	100	10	44770.1
IFN-g	Donor 1	48 hours	U028	G09	Sample	5:1	0	0	113.194
IFN-g	Donor 1	48 hours	U028	H09	Sample	5:1	0	0	49.8497
IFN-g	Donor 1	48 hours	U029	A10	Sample	1:5	100	100	3354.86
IFN-g	Donor 1	48 hours	U029	B10	Sample	1:5	100	100	2637.13
IFN-g	Donor 1	48 hours	U030	C10	Sample	1:1	100	100	12714.5
IFN-g	Donor 1	48 hours	U030	D10	Sample	1:1	100	100	14147.5
IFN-g	Donor 1	48 hours	U031	E10	Sample	5:1	100	100	43750.2
IFN-g	Donor 1	48 hours	U031	F10	Sample	5:1	100	100	44611.8
IFN-g	Donor 1	48 hours	U032	G10	Controls	1:5	1000	0	NaN
IFN-g	Donor 1	48 hours	U032	H10	Controls	1:5	1000	0	NaN
IFN-g	Donor 1	48 hours	U033	B11	Sample	1:5	1000	10	4223.31
IFN-g	Donor 1	48 hours	U033	A11	Sample	1:5	1000	10	3369.71
IFN-g	Donor 1	48 hours	U034	C11	Sample	1:1	1000	10	14712.3
IFN-g	Donor 1	48 hours	U034	D11	Sample	1:1	1000	10	17552.5
IFN-g	Donor 1	48 hours	U035	E11	Sample	5:1	1000	10	45312.2
IFN-g	Donor 1	48 hours	U035	F11	Sample	5:1	1000	10	47811.8
IFN-g	Donor 1	48 hours	U036	H11	Controls	1:1	1000	0	NaN
IFN-g	Donor 1	48 hours	U036	G11	Controls	1:1	1000	0	14.0375
IFN-g	Donor 1	48 hours	U037	B12	Sample	1:5	1000	100	4753.77
IFN-g	Donor 1	48 hours	U037	A12	Sample	1:5	1000	100	6320.46
IFN-g	Donor 1	48 hours	U038	D12	Sample	1:1	1000	100	23454.8
IFN-g	Donor 1	48 hours	U038	C12	Sample	1:1	1000	100	22288.9
IFN-g	Donor 1	48 hours	U039	F12	Sample	5:1	1000	100	49215
IFN-g	Donor 1	48 hours	U039	E12	Sample	5:1	1000	100	47900.2
IFN-g	Donor 1	48 hours	U040	H12	Controls	5:1	1000	0	86.5661
IFN-g	Donor 1	48 hours	U040	G12	Controls	5:1	1000	0	45.5842
IFN-g	Donor 2	48 hours	U001	B03	Sample	1:5	0	10	NaN
IFN-g	Donor 2	48 hours	U001	A03	Sample	1:5	0	10	NaN
IFN-g	Donor 2	48 hours	U002	C03	Sample	1:1	0	10	9.02251
IFN-g	Donor 2	48 hours	U002	D03	Sample	1:1	0	10	8.73543
IFN-g	Donor 2	48 hours	U003	E03	Sample	5:1	0	10	217.32
IFN-g	Donor 2	48 hours	U003	F03	Sample	5:1	0	10	306.66
IFN-g	Donor 2	48 hours	U004	G03	Controls	E alone	N/A	0	NaN
IFN-g	Donor 2	48 hours	U004	H03	Controls	E alone	N/A	0	NaN
IFN-g	Donor 2	48 hours	U005	A04	Sample	1:5	0	100	NaN
IFN-g	Donor 2	48 hours	U005	B04	Sample	1:5	0	100	NaN
IFN-g	Donor 2	48 hours	U006	C04	Sample	1:1	0	100	34.6053
IFN-g	Donor 2	48 hours	U006	D04	Sample	1:1	0	100	13.3304
IFN-g	Donor 2	48 hours	U007	E04	Sample	5:1	0	100	332.612
IFN-g	Donor 2	48 hours	U007	F04	Sample	5:1	0	100	299.038
IFN-g	Donor 2	48 hours	U008	G04	Controls	E alone	N/A	100	NaN
IFN-g	Donor 2	48 hours	U008	H04	Controls	E alone	N/A	100	NaN
IFN-g	Donor 2	48 hours	U009	B05	Sample	1:5	1	10	762.994
IFN-g	Donor 2	48 hours	U009	A05	Sample	1:5	1	10	1094.92
IFN-g	Donor 2	48 hours	U010	D05	Sample	1:1	1	10	3138.77
IFN-g	Donor 2	48 hours	U010	C05	Sample	1:1	1	10	3393.42
IFN-g	Donor 2	48 hours	U011	F05	Sample	5:1	1	10	17771.9
IFN-g	Donor 2	48 hours	U011	E05	Sample	5:1	1	10	17498.2
IFN-g	Donor 2	48 hours	U012	G05	Controls	T alone	0	0	NaN
IFN-g	Donor 2	48 hours	U012	H05	Controls	T alone	0	0	NaN
IFN-g	Donor 2	48 hours	U013	B06	Sample	1:5	1	100	1704.2
IFN-g	Donor 2	48 hours	U013	A06	Sample	1:5	1	100	1900.85
IFN-g	Donor 2	48 hours	U014	D06	Sample	1:1	1	100	5539.75
IFN-g	Donor 2	48 hours	U014	C06	Sample	1:1	1	100	5540.86
IFN-g	Donor 2	48 hours	U015	E06	Sample	5:1	1	100	29356.1
IFN-g	Donor 2	48 hours	U015	F06	Sample	5:1	1	100	23233.9
IFN-g	Donor 2	48 hours	U016	G06	Controls	T alone	0	100	NaN
IFN-g	Donor 2	48 hours	U016	H06	Controls	T alone	0	100	NaN
IFN-g	Donor 2	48 hours	U017	A07	Sample	1:5	10	10	2794.33
IFN-g	Donor 2	48 hours	U017	B07	Sample	1:5	10	10	2467.21
IFN-g	Donor 2	48 hours	U018	D07	Sample	1:1	10	10	11416.1
IFN-g	Donor 2	48 hours	U018	C07	Sample	1:1	10	10	12797.1
IFN-g	Donor 2	48 hours	U019	E07	Sample	5:1	10	10	43598.7
IFN-g	Donor 2	48 hours	U019	F07	Sample	5:1	10	10	46805.1
IFN-g	Donor 2	48 hours	U020	G07	Sample	1:5	0	0	NaN
IFN-g	Donor 2	48 hours	U020	H07	Sample	1:5	0	0	NaN
IFN-g	Donor 2	48 hours	U021	B08	Sample	1:5	10	100	3526.31
IFN-g	Donor 2	48 hours	U021	A08	Sample	1:5	10	100	4027.56
IFN-g	Donor 2	48 hours	U022	D08	Sample	1:1	10	100	14646.3
IFN-g	Donor 2	48 hours	U022	C08	Sample	1:1	10	100	16726.8
IFN-g	Donor 2	48 hours	U023	E08	Sample	5:1	10	100	46200.5
IFN-g	Donor 2	48 hours	U023	F08	Sample	5:1	10	100	46422.6
IFN-g	Donor 2	48 hours	U024	G08	Sample	1:1	0	0	NaN
IFN-g	Donor 2	48 hours	U024	H08	Sample	1:1	0	0	14.0026
IFN-g	Donor 2	48 hours	U025	B09	Sample	1:5	100	10	6233.54
IFN-g	Donor 2	48 hours	U025	A09	Sample	1:5	100	10	6008.3
IFN-g	Donor 2	48 hours	U026	C09	Sample	1:1	100	10	30540.9
IFN-g	Donor 2	48 hours	U026	D09	Sample	1:1	100	10	29926.5
IFN-g	Donor 2	48 hours	U027	F09	Sample	5:1	100	10	49284
IFN-g	Donor 2	48 hours	U027	E09	Sample	5:1	100	10	48746.7
IFN-g	Donor 2	48 hours	U028	G09	Sample	5:1	0	0	250.691
IFN-g	Donor 2	48 hours	U028	H09	Sample	5:1	0	0	288.278
IFN-g	Donor 2	48 hours	U029	A10	Sample	1:5	100	100	8546.31
IFN-g	Donor 2	48 hours	U029	B10	Sample	1:5	100	100	9087.76
IFN-g	Donor 2	48 hours	U030	C10	Sample	1:1	100	100	26893.6
IFN-g	Donor 2	48 hours	U030	D10	Sample	1:1	100	100	30464.8
IFN-g	Donor 2	48 hours	U031	E10	Sample	5:1	100	100	49946
IFN-g	Donor 2	48 hours	U031	F10	Sample	5:1	100	100	49847.4
IFN-g	Donor 2	48 hours	U032	G10	Controls	1:5	1000	0	NaN
IFN-g	Donor 2	48 hours	U032	H10	Controls	1:5	1000	0	NaN
IFN-g	Donor 2	48 hours	U033	B11	Sample	1:5	1000	10	6988.08
IFN-g	Donor 2	48 hours	U033	A11	Sample	1:5	1000	10	8060.58
IFN-g	Donor 2	48 hours	U034	C11	Sample	1:1	1000	10	39174.9
IFN-g	Donor 2	48 hours	U034	D11	Sample	1:1	1000	10	32787.8
IFN-g	Donor 2	48 hours	U035	E11	Sample	5:1	1000	10	50221.8
IFN-g	Donor 2	48 hours	U035	F11	Sample	5:1	1000	10	51097.8
IFN-g	Donor 2	48 hours	U036	H11	Controls	1:1	1000	0	4.01894
IFN-g	Donor 2	48 hours	U036	G11	Controls	1:1	1000	0	14.0305
IFN-g	Donor 2	48 hours	U037	B12	Sample	1:5	1000	100	11839.1
IFN-g	Donor 2	48 hours	U037	A12	Sample	1:5	1000	100	11697.5
IFN-g	Donor 2	48 hours	U038	D12	Sample	1:1	1000	100	46424.1
IFN-g	Donor 2	48 hours	U038	C12	Sample	1:1	1000	100	45468.9
IFN-g	Donor 2	48 hours	U039	F12	Sample	5:1	1000	100	53026.1
IFN-g	Donor 2	48 hours	U039	E12	Sample	5:1	1000	100	51277.4
IFN-g	Donor 2	48 hours	U040	H12	Controls	5:1	1000	0	220.689
IFN-g	Donor 2	48 hours	U040	G12	Controls	5:1	1000	0	248.936
IFN-g	Donor 1	24 hours	U001	B03	Sample	1:5	0	10	NaN
IFN-g	Donor 1	24 hours	U001	A03	Sample	1:5	0	10	NaN
IFN-g	Donor 1	24 hours	U002	C03	Sample	1:1	0	10	NaN
IFN-g	Donor 1	24 hours	U002	D03	Sample	1:1	0	10	5.96706
IFN-g	Donor 1	24 hours	U003	E03	Sample	5:1	0	10	12.2131
IFN-g	Donor 1	24 hours	U003	F03	Sample	5:1	0	10	25.8271
IFN-g	Donor 1	24 hours	U004	G03	Controls	E alone	N/A	0	NaN
IFN-g	Donor 1	24 hours	U004	H03	Controls	E alone	N/A	0	NaN
IFN-g	Donor 1	24 hours	U005	A04	Sample	1:5	0	100	NaN
IFN-g	Donor 1	24 hours	U005	B04	Sample	1:5	0	100	NaN
IFN-g	Donor 1	24 hours	U006	C04	Sample	1:1	0	100	NaN
IFN-g	Donor 1	24 hours	U006	D04	Sample	1:1	0	100	0.725712
IFN-g	Donor 1	24 hours	U007	E04	Sample	5:1	0	100	16.0135
IFN-g	Donor 1	24 hours	U007	F04	Sample	5:1	0	100	15.3646
IFN-g	Donor 1	24 hours	U008	G04	Controls	E alone	N/A	100	3.58075
IFN-g	Donor 1	24 hours	U008	H04	Controls	E alone	N/A	100	0.298173
IFN-g	Donor 1	24 hours	U009	B05	Sample	1:5	1	10	413.956
IFN-g	Donor 1	24 hours	U009	A05	Sample	1:5	1	10	442.285
IFN-g	Donor 1	24 hours	U010	D05	Sample	1:1	1	10	2736.04
IFN-g	Donor 1	24 hours	U010	C05	Sample	1:1	1	10	2491.1
IFN-g	Donor 1	24 hours	U011	F05	Sample	5:1	1	10	14452.4
IFN-g	Donor 1	24 hours	U011	E05	Sample	5:1	1	10	17988.9
IFN-g	Donor 1	24 hours	U012	G05	Controls	T alone	0	0	NaN
IFN-g	Donor 1	24 hours	U012	H05	Controls	T alone	0	0	NaN
IFN-g	Donor 1	24 hours	U013	B06	Sample	1:5	1	100	785.645
IFN-g	Donor 1	24 hours	U013	A06	Sample	1:5	1	100	953.879
IFN-g	Donor 1	24 hours	U014	D06	Sample	1:1	1	100	3799.01
IFN-g	Donor 1	24 hours	U014	C06	Sample	1:1	1	100	4603.77
IFN-g	Donor 1	24 hours	U015	E06	Sample	5:1	1	100	21140.4
IFN-g	Donor 1	24 hours	U015	F06	Sample	5:1	1	100	23235.8
IFN-g	Donor 1	24 hours	U016	G06	Controls	T alone	0	100	NaN
IFN-g	Donor 1	24 hours	U016	H06	Controls	T alone	0	100	NaN
IFN-g	Donor 1	24 hours	U017	A07	Sample	1:5	10	10	1492.27
IFN-g	Donor 1	24 hours	U017	B07	Sample	1:5	10	10	1322.91
IFN-g	Donor 1	24 hours	U018	D07	Sample	1:1	10	10	7176.78
IFN-g	Donor 1	24 hours	U018	C07	Sample	1:1	10	10	7200.63
IFN-g	Donor 1	24 hours	U019	E07	Sample	5:1	10	10	43361.4
IFN-g	Donor 1	24 hours	U019	F07	Sample	5:1	10	10	40668.3
IFN-g	Donor 1	24 hours	U020	G07	Sample	1:5	0	0	NaN
IFN-g	Donor 1	24 hours	U020	H07	Sample	1:5	0	0	NaN
IFN-g	Donor 1	24 hours	U021	B08	Sample	1:5	10	100	1721.91
IFN-g	Donor 1	24 hours	U021	A08	Sample	1:5	10	100	1395.48
IFN-g	Donor 1	24 hours	U022	D08	Sample	1:1	10	100	8057.3
IFN-g	Donor 1	24 hours	U022	C08	Sample	1:1	10	100	8840.93
IFN-g	Donor 1	24 hours	U023	E08	Sample	5:1	10	100	34136.4
IFN-g	Donor 1	24 hours	U023	F08	Sample	5:1	10	100	35235.9
IFN-g	Donor 1	24 hours	U024	G08	Sample	1:1	0	0	0.355831
IFN-g	Donor 1	24 hours	U024	H08	Sample	1:1	0	0	NaN
IFN-g	Donor 1	24 hours	U025	B09	Sample	1:5	100	10	2109.79
IFN-g	Donor 1	24 hours	U025	A09	Sample	1:5	100	10	2080.97
IFN-g	Donor 1	24 hours	U026	C09	Sample	1:1	100	10	11718.2
IFN-g	Donor 1	24 hours	U026	D09	Sample	1:1	100	10	11520.4
IFN-g	Donor 1	24 hours	U027	F09	Sample	5:1	100	10	49642.7
IFN-g	Donor 1	24 hours	U027	E09	Sample	5:1	100	10	47579.7
IFN-g	Donor 1	24 hours	U028	G09	Sample	5:1	0	0	23.0063
IFN-g	Donor 1	24 hours	U028	H09	Sample	5:1	0	0	10.5113
IFN-g	Donor 1	24 hours	U029	A10	Sample	1:5	100	100	2024.03
IFN-g	Donor 1	24 hours	U029	B10	Sample	1:5	100	100	1721.84
IFN-g	Donor 1	24 hours	U030	C10	Sample	1:1	100	100	9673.16
IFN-g	Donor 1	24 hours	U030	D10	Sample	1:1	100	100	9774.95
IFN-g	Donor 1	24 hours	U031	E10	Sample	5:1	100	100	47214.2
IFN-g	Donor 1	24 hours	U031	F10	Sample	5:1	100	100	44704.9
IFN-g	Donor 1	24 hours	U032	G10	Controls	1:5	1000	0	NaN
IFN-g	Donor 1	24 hours	U032	H10	Controls	1:5	1000	0	NaN
IFN-g	Donor 1	24 hours	U033	B11	Sample	1:5	1000	10	2158.17
IFN-g	Donor 1	24 hours	U033	A11	Sample	1:5	1000	10	2082.15
IFN-g	Donor 1	24 hours	U034	C11	Sample	1:1	1000	10	12718
IFN-g	Donor 1	24 hours	U034	D11	Sample	1:1	1000	10	11558.3
IFN-g	Donor 1	24 hours	U035	E11	Sample	5:1	1000	10	49919.6
IFN-g	Donor 1	24 hours	U035	F11	Sample	5:1	1000	10	50154.7
IFN-g	Donor 1	24 hours	U036	H11	Controls	1:1	1000	0	1.58979
IFN-g	Donor 1	24 hours	U036	G11	Controls	1:1	1000	0	1.89284
IFN-g	Donor 1	24 hours	U037	B12	Sample	1:5	1000	100	1850.87
IFN-g	Donor 1	24 hours	U037	A12	Sample	1:5	1000	100	1962.47
IFN-g	Donor 1	24 hours	U038	D12	Sample	1:1	1000	100	9023.02
IFN-g	Donor 1	24 hours	U038	C12	Sample	1:1	1000	100	9530.25
IFN-g	Donor 1	24 hours	U039	F12	Sample	5:1	1000	100	51349.1
IFN-g	Donor 1	24 hours	U039	E12	Sample	5:1	1000	100	50531.5
IFN-g	Donor 1	24 hours	U040	H12	Controls	5:1	1000	0	25.9039
IFN-g	Donor 1	24 hours	U040	G12	Controls	5:1	1000	0	7.61325
IFN-g	Donor 2	24 hours	U001	B03	Sample	1:5	0	10	NaN
IFN-g	Donor 2	24 hours	U001	A03	Sample	1:5	0	10	NaN
IFN-g	Donor 2	24 hours	U002	C03	Sample	1:1	0	10	NaN
IFN-g	Donor 2	24 hours	U002	D03	Sample	1:1	0	10	3.99722
IFN-g	Donor 2	24 hours	U003	E03	Sample	5:1	0	10	61.3872
IFN-g	Donor 2	24 hours	U003	F03	Sample	5:1	0	10	70.5545
IFN-g	Donor 2	24 hours	U004	G03	Controls	E alone	N/A	0	NaN
IFN-g	Donor 2	24 hours	U004	H03	Controls	E alone	N/A	0	NaN
IFN-g	Donor 2	24 hours	U005	A04	Sample	1:5	0	100	NaN
IFN-g	Donor 2	24 hours	U005	B04	Sample	1:5	0	100	NaN
IFN-g	Donor 2	24 hours	U006	C04	Sample	1:1	0	100	6.23129
IFN-g	Donor 2	24 hours	U006	D04	Sample	1:1	0	100	0.446476
IFN-g	Donor 2	24 hours	U007	E04	Sample	5:1	0	100	77.7467
IFN-g	Donor 2	24 hours	U007	F04	Sample	5:1	0	100	70.6276
IFN-g	Donor 2	24 hours	U008	G04	Controls	E alone	N/A	100	NaN
IFN-g	Donor 2	24 hours	U008	H04	Controls	E alone	N/A	100	NaN
IFN-g	Donor 2	24 hours	U009	B05	Sample	1:5	1	10	427.148
IFN-g	Donor 2	24 hours	U009	A05	Sample	1:5	1	10	489.577
IFN-g	Donor 2	24 hours	U010	D05	Sample	1:1	1	10	2756.61
IFN-g	Donor 2	24 hours	U010	C05	Sample	1:1	1	10	2516.34
IFN-g	Donor 2	24 hours	U011	F05	Sample	5:1	1	10	23470
IFN-g	Donor 2	24 hours	U011	E05	Sample	5:1	1	10	19901.2
IFN-g	Donor 2	24 hours	U012	G05	Controls	T alone	0	0	NaN
IFN-g	Donor 2	24 hours	U012	H05	Controls	T alone	0	0	NaN
IFN-g	Donor 2	24 hours	U013	B06	Sample	1:5	1	100	1032.63
IFN-g	Donor 2	24 hours	U013	A06	Sample	1:5	1	100	1110.98
IFN-g	Donor 2	24 hours	U014	D06	Sample	1:1	1	100	5797.83
IFN-g	Donor 2	24 hours	U014	C06	Sample	1:1	1	100	7234.33
IFN-g	Donor 2	24 hours	U015	E06	Sample	5:1	1	100	30232.7
IFN-g	Donor 2	24 hours	U015	F06	Sample	5:1	1	100	33308.8
IFN-g	Donor 2	24 hours	U016	G06	Controls	T alone	0	100	NaN
IFN-g	Donor 2	24 hours	U016	H06	Controls	T alone	0	100	NaN
IFN-g	Donor 2	24 hours	U017	A07	Sample	1:5	10	10	1612.09
IFN-g	Donor 2	24 hours	U017	B07	Sample	1:5	10	10	1518.94
IFN-g	Donor 2	24 hours	U018	D07	Sample	1:1	10	10	12471.3
IFN-g	Donor 2	24 hours	U018	C07	Sample	1:1	10	10	15247.1
IFN-g	Donor 2	24 hours	U019	E07	Sample	5:1	10	10	43436.9
IFN-g	Donor 2	24 hours	U019	F07	Sample	5:1	10	10	44975
IFN-g	Donor 2	24 hours	U020	G07	Sample	1:5	0	0	NaN
IFN-g	Donor 2	24 hours	U020	H07	Sample	1:5	0	0	NaN
IFN-g	Donor 2	24 hours	U021	B08	Sample	1:5	10	100	2141.96
IFN-g	Donor 2	24 hours	U021	A08	Sample	1:5	10	100	2002.78
IFN-g	Donor 2	24 hours	U022	D08	Sample	1:1	10	100	13866.4
IFN-g	Donor 2	24 hours	U022	C08	Sample	1:1	10	100	17887.4
IFN-g	Donor 2	24 hours	U023	E08	Sample	5:1	10	100	43486.2
IFN-g	Donor 2	24 hours	U023	F08	Sample	5:1	10	100	45593.4
IFN-g	Donor 2	24 hours	U024	G08	Sample	1:1	0	0	NaN
IFN-g	Donor 2	24 hours	U024	H08	Sample	1:1	0	0	NaN
IFN-g	Donor 2	24 hours	U025	B09	Sample	1:5	100	10	2716.03
IFN-g	Donor 2	24 hours	U025	A09	Sample	1:5	100	10	2752.26
IFN-g	Donor 2	24 hours	U026	C09	Sample	1:1	100	10	21219.4
IFN-g	Donor 2	24 hours	U026	D09	Sample	1:1	100	10	19125.5
IFN-g	Donor 2	24 hours	U027	F09	Sample	5:1	100	10	47791.6
IFN-g	Donor 2	24 hours	U027	E09	Sample	5:1	100	10	46164.7
IFN-g	Donor 2	24 hours	U028	G09	Sample	5:1	0	0	63.9608
IFN-g	Donor 2	24 hours	U028	H09	Sample	5:1	0	0	39.2144
IFN-g	Donor 2	24 hours	U029	A10	Sample	1:5	100	100	2146.1
IFN-g	Donor 2	24 hours	U029	B10	Sample	1:5	100	100	2121.65
IFN-g	Donor 2	24 hours	U030	C10	Sample	1:1	100	100	15453.4
IFN-g	Donor 2	24 hours	U030	D10	Sample	1:1	100	100	12897.4
IFN-g	Donor 2	24 hours	U031	E10	Sample	5:1	100	100	46629.2
IFN-g	Donor 2	24 hours	U031	F10	Sample	5:1	100	100	47929.8
IFN-g	Donor 2	24 hours	U032	G10	Controls	1:5	1000	0	NaN
IFN-g	Donor 2	24 hours	U032	H10	Controls	1:5	1000	0	NaN
IFN-g	Donor 2	24 hours	U033	B11	Sample	1:5	1000	10	2603.25
IFN-g	Donor 2	24 hours	U033	A11	Sample	1:5	1000	10	2550.76
IFN-g	Donor 2	24 hours	U034	C11	Sample	1:1	1000	10	22988.1
IFN-g	Donor 2	24 hours	U034	D11	Sample	1:1	1000	10	16115.6
IFN-g	Donor 2	24 hours	U035	E11	Sample	5:1	1000	10	46638.7
IFN-g	Donor 2	24 hours	U035	F11	Sample	5:1	1000	10	48301.7
IFN-g	Donor 2	24 hours	U036	H11	Controls	1:1	1000	0	NaN
IFN-g	Donor 2	24 hours	U036	G11	Controls	1:1	1000	0	4.75708
IFN-g	Donor 2	24 hours	U037	B12	Sample	1:5	1000	100	2224.29
IFN-g	Donor 2	24 hours	U037	A12	Sample	1:5	1000	100	2027.74
IFN-g	Donor 2	24 hours	U038	D12	Sample	1:1	1000	100	12426.1
IFN-g	Donor 2	24 hours	U038	C12	Sample	1:1	1000	100	13866.5
IFN-g	Donor 2	24 hours	U039	F12	Sample	5:1	1000	100	47529.2
IFN-g	Donor 2	24 hours	U039	E12	Sample	5:1	1000	100	46404.4
IFN-g	Donor 2	24 hours	U040	H12	Controls	5:1	1000	0	34.8818
IFN-g	Donor 2	24 hours	U040	G12	Controls	5:1	1000	0	46.0413
IFN-g	Donor 3	24 hours	U001	A03	Sample	1:5	0	10	NaN
IFN-g	Donor 3	24 hours	U001	B03	Sample	1:5	0	10	NaN
IFN-g	Donor 3	24 hours	U002	C03	Sample	1:1	0	10	NaN
IFN-g	Donor 3	24 hours	U002	D03	Sample	1:1	0	10	NaN
IFN-g	Donor 3	24 hours	U003	E03	Sample	5:1	0	10	7.98889
IFN-g	Donor 3	24 hours	U003	F03	Sample	5:1	0	10	14.0122
IFN-g	Donor 3	24 hours	U004	G03	Controls	E alone	N/A	0	NaN
IFN-g	Donor 3	24 hours	U004	H03	Controls	E alone	N/A	0	NaN
IFN-g	Donor 3	24 hours	U005	A04	Sample	1:5	0	100	0.297782
IFN-g	Donor 3	24 hours	U005	B04	Sample	1:5	0	100	NaN
IFN-g	Donor 3	24 hours	U006	C04	Sample	1:1	0	100	1.81478
IFN-g	Donor 3	24 hours	U006	D04	Sample	1:1	0	100	12.9331
IFN-g	Donor 3	24 hours	U007	E04	Sample	5:1	0	100	25.6624
IFN-g	Donor 3	24 hours	U007	F04	Sample	5:1	0	100	47.1462
IFN-g	Donor 3	24 hours	U008	G04	Controls	E alone	N/A	100	NaN
IFN-g	Donor 3	24 hours	U008	H04	Controls	E alone	N/A	100	0.19666
IFN-g	Donor 3	24 hours	U009	A05	Sample	1:5	1	10	836.015
IFN-g	Donor 3	24 hours	U009	B05	Sample	1:5	1	10	869.697
IFN-g	Donor 3	24 hours	U010	C05	Sample	1:1	1	10	6680.13
IFN-g	Donor 3	24 hours	U010	D05	Sample	1:1	1	10	4926.68
IFN-g	Donor 3	24 hours	U011	E05	Sample	5:1	1	10	31414.5
IFN-g	Donor 3	24 hours	U011	F05	Sample	5:1	1	10	33277.1
IFN-g	Donor 3	24 hours	U012	G05	Controls	T alone	0	0	NaN
IFN-g	Donor 3	24 hours	U012	H05	Controls	T alone	0	0	NaN
IFN-g	Donor 3	24 hours	U013	A06	Sample	1:5	1	100	1260.71
IFN-g	Donor 3	24 hours	U013	B06	Sample	1:5	1	100	1268.63
IFN-g	Donor 3	24 hours	U014	C06	Sample	1:1	1	100	10069.6
IFN-g	Donor 3	24 hours	U014	D06	Sample	1:1	1	100	10802.8
IFN-g	Donor 3	24 hours	U015	E06	Sample	5:1	1	100	30240.3
IFN-g	Donor 3	24 hours	U015	F06	Sample	5:1	1	100	39545
IFN-g	Donor 3	24 hours	U016	G06	Controls	T alone	0	100	NaN
IFN-g	Donor 3	24 hours	U016	H06	Controls	T alone	0	100	NaN
IFN-g	Donor 3	24 hours	U017	A07	Sample	1:5	10	10	1947.93
IFN-g	Donor 3	24 hours	U017	B07	Sample	1:5	10	10	1798.86
IFN-g	Donor 3	24 hours	U018	C07	Sample	1:1	10	10	11918.7
IFN-g	Donor 3	24 hours	U018	D07	Sample	1:1	10	10	14766.5
IFN-g	Donor 3	24 hours	U019	E07	Sample	5:1	10	10	51898.1
IFN-g	Donor 3	24 hours	U019	F07	Sample	5:1	10	10	51599.3
IFN-g	Donor 3	24 hours	U020	G07	Sample	1:5	0	0	NaN
IFN-g	Donor 3	24 hours	U020	H07	Sample	1:5	0	0	NaN
IFN-g	Donor 3	24 hours	U021	A08	Sample	1:5	10	100	2062.72
IFN-g	Donor 3	24 hours	U021	B08	Sample	1:5	10	100	2000.03
IFN-g	Donor 3	24 hours	U022	C08	Sample	1:1	10	100	13438.1
IFN-g	Donor 3	24 hours	U022	D08	Sample	1:1	10	100	16824.5
IFN-g	Donor 3	24 hours	U023	E08	Sample	5:1	10	100	51624.4
IFN-g	Donor 3	24 hours	U023	F08	Sample	5:1	10	100	48320.4
IFN-g	Donor 3	24 hours	U024	G08	Sample	1:1	0	0	2.70166
IFN-g	Donor 3	24 hours	U024	H08	Sample	1:1	0	0	NaN
IFN-g	Donor 3	24 hours	U025	A09	Sample	1:5	100	10	2390.61
IFN-g	Donor 3	24 hours	U025	B09	Sample	1:5	100	10	2410.41
IFN-g	Donor 3	24 hours	U026	C09	Sample	1:1	100	10	18752.8
IFN-g	Donor 3	24 hours	U026	D09	Sample	1:1	100	10	22519.5
IFN-g	Donor 3	24 hours	U027	E09	Sample	5:1	100	10	52272.3
IFN-g	Donor 3	24 hours	U027	F09	Sample	5:1	100	10	54976.3
IFN-g	Donor 3	24 hours	U028	G09	Sample	5:1	0	0	6.87097
IFN-g	Donor 3	24 hours	U028	H09	Sample	5:1	0	0	6.1233
IFN-g	Donor 3	24 hours	U029	A10	Sample	1:5	100	100	2318.37
IFN-g	Donor 3	24 hours	U029	B10	Sample	1:5	100	100	2742.64
IFN-g	Donor 3	24 hours	U030	C10	Sample	1:1	100	100	20942.6
IFN-g	Donor 3	24 hours	U030	D10	Sample	1:1	100	100	18662.2
IFN-g	Donor 3	24 hours	U031	E10	Sample	5:1	100	100	53133
IFN-g	Donor 3	24 hours	U031	F10	Sample	5:1	100	100	55685.5
IFN-g	Donor 3	24 hours	U032	G10	Controls	1:5	1000	0	NaN
IFN-g	Donor 3	24 hours	U032	H10	Controls	1:5	1000	0	NaN
IFN-g	Donor 3	24 hours	U033	A11	Sample	1:5	1000	10	2615.28
IFN-g	Donor 3	24 hours	U033	B11	Sample	1:5	1000	10	2569.68
IFN-g	Donor 3	24 hours	U034	C11	Sample	1:1	1000	10	15687
IFN-g	Donor 3	24 hours	U034	D11	Sample	1:1	1000	10	24070
IFN-g	Donor 3	24 hours	U035	E11	Sample	5:1	1000	10	52901.5
IFN-g	Donor 3	24 hours	U035	F11	Sample	5:1	1000	10	54915.8
IFN-g	Donor 3	24 hours	U036	G11	Controls	1:1	1000	0	5.6549
IFN-g	Donor 3	24 hours	U036	H11	Controls	1:1	1000	0	NaN
IFN-g	Donor 3	24 hours	U037	A12	Sample	1:5	1000	100	2172.06
IFN-g	Donor 3	24 hours	U037	B12	Sample	1:5	1000	100	2746.58
IFN-g	Donor 3	24 hours	U038	C12	Sample	1:1	1000	100	21617.7
IFN-g	Donor 3	24 hours	U038	D12	Sample	1:1	1000	100	20100.2
IFN-g	Donor 3	24 hours	U039	E12	Sample	5:1	1000	100	58061.8
IFN-g	Donor 3	24 hours	U039	F12	Sample	5:1	1000	100	58012.5
IFN-g	Donor 3	24 hours	U040	G12	Controls	5:1	1000	0	13.6451
IFN-g	Donor 3	24 hours	U040	H12	Controls	5:1	1000	0	2.48668
IFN-g	Donor 3	48 hours	U001	A03	Sample	1:5	0	10	NaN
IFN-g	Donor 3	48 hours	U001	B03	Sample	1:5	0	10	NaN
IFN-g	Donor 3	48 hours	U002	C03	Sample	1:1	0	10	NaN
IFN-g	Donor 3	48 hours	U002	D03	Sample	1:1	0	10	NaN
IFN-g	Donor 3	48 hours	U003	E03	Sample	5:1	0	10	105.262
IFN-g	Donor 3	48 hours	U003	F03	Sample	5:1	0	10	67.5241
IFN-g	Donor 3	48 hours	U004	G03	Controls	E alone	N/A	0	NaN
IFN-g	Donor 3	48 hours	U004	H03	Controls	E alone	N/A	0	NaN
IFN-g	Donor 3	48 hours	U005	A04	Sample	1:5	0	100	NaN
IFN-g	Donor 3	48 hours	U005	B04	Sample	1:5	0	100	NaN
IFN-g	Donor 3	48 hours	U006	C04	Sample	1:1	0	100	NaN
IFN-g	Donor 3	48 hours	U006	D04	Sample	1:1	0	100	NaN
IFN-g	Donor 3	48 hours	U007	E04	Sample	5:1	0	100	101.562
IFN-g	Donor 3	48 hours	U007	F04	Sample	5:1	0	100	182.442
IFN-g	Donor 3	48 hours	U008	G04	Controls	E alone	N/A	100	NaN
IFN-g	Donor 3	48 hours	U008	H04	Controls	E alone	N/A	100	NaN
IFN-g	Donor 3	48 hours	U009	A05	Sample	1:5	1	10	1800.19
IFN-g	Donor 3	48 hours	U009	B05	Sample	1:5	1	10	1806.94
IFN-g	Donor 3	48 hours	U010	C05	Sample	1:1	1	10	7784.81
IFN-g	Donor 3	48 hours	U010	D05	Sample	1:1	1	10	6594.35
IFN-g	Donor 3	48 hours	U011	E05	Sample	5:1	1	10	49027.2
IFN-g	Donor 3	48 hours	U011	F05	Sample	5:1	1	10	58411.1
IFN-g	Donor 3	48 hours	U012	G05	Controls	T alone	0	0	NaN
IFN-g	Donor 3	48 hours	U012	H05	Controls	T alone	0	0	NaN
IFN-g	Donor 3	48 hours	U013	A06	Sample	1:5	1	100	2662.04
IFN-g	Donor 3	48 hours	U013	B06	Sample	1:5	1	100	2472.57
IFN-g	Donor 3	48 hours	U014	C06	Sample	1:1	1	100	13767.9
IFN-g	Donor 3	48 hours	U014	D06	Sample	1:1	1	100	12486.1
IFN-g	Donor 3	48 hours	U015	E06	Sample	5:1	1	100	42285.4
IFN-g	Donor 3	48 hours	U015	F06	Sample	5:1	1	100	56694.2
IFN-g	Donor 3	48 hours	U016	G06	Controls	T alone	0	100	NaN
IFN-g	Donor 3	48 hours	U016	H06	Controls	T alone	0	100	NaN
IFN-g	Donor 3	48 hours	U017	A07	Sample	1:5	10	10	4163.94
IFN-g	Donor 3	48 hours	U017	B07	Sample	1:5	10	10	3351.15
IFN-g	Donor 3	48 hours	U018	C07	Sample	1:1	10	10	22368.5
IFN-g	Donor 3	48 hours	U018	D07	Sample	1:1	10	10	19320.3
IFN-g	Donor 3	48 hours	U019	E07	Sample	5:1	10	10	73575.3
IFN-g	Donor 3	48 hours	U019	F07	Sample	5:1	10	10	76628.8
IFN-g	Donor 3	48 hours	U020	G07	Sample	1:5	0	0	NaN
IFN-g	Donor 3	48 hours	U020	H07	Sample	1:5	0	0	NaN
IFN-g	Donor 3	48 hours	U021	A08	Sample	1:5	10	100	7021.24
IFN-g	Donor 3	48 hours	U021	B08	Sample	1:5	10	100	6540.94
IFN-g	Donor 3	48 hours	U022	C08	Sample	1:1	10	100	27536.9
IFN-g	Donor 3	48 hours	U022	D08	Sample	1:1	10	100	37645.5
IFN-g	Donor 3	48 hours	U023	E08	Sample	5:1	10	100	73719
IFN-g	Donor 3	48 hours	U023	F08	Sample	5:1	10	100	77243.1
IFN-g	Donor 3	48 hours	U024	G08	Sample	1:1	0	0	9.90076
IFN-g	Donor 3	48 hours	U024	H08	Sample	1:1	0	0	NaN
IFN-g	Donor 3	48 hours	U025	A09	Sample	1:5	100	10	8426.7
IFN-g	Donor 3	48 hours	U025	B09	Sample	1:5	100	10	7456.92
IFN-g	Donor 3	48 hours	U026	C09	Sample	1:1	100	10	39897.9
IFN-g	Donor 3	48 hours	U026	D09	Sample	1:1	100	10	52227.3
IFN-g	Donor 3	48 hours	U027	E09	Sample	5:1	100	10	77082.2
IFN-g	Donor 3	48 hours	U027	F09	Sample	5:1	100	10	84675.8
IFN-g	Donor 3	48 hours	U028	G09	Sample	5:1	0	0	53.3986
IFN-g	Donor 3	48 hours	U028	H09	Sample	5:1	0	0	150.614
IFN-g	Donor 3	48 hours	U029	A10	Sample	1:5	100	100	12306.7
IFN-g	Donor 3	48 hours	U029	B10	Sample	1:5	100	100	12806.4
IFN-g	Donor 3	48 hours	U030	C10	Sample	1:1	100	100	45242.6
IFN-g	Donor 3	48 hours	U030	D10	Sample	1:1	100	100	71716.8
IFN-g	Donor 3	48 hours	U031	E10	Sample	5:1	100	100	79026
IFN-g	Donor 3	48 hours	U031	F10	Sample	5:1	100	100	80924.3
IFN-g	Donor 3	48 hours	U032	G10	Controls	1:5	1000	0	NaN
IFN-g	Donor 3	48 hours	U032	H10	Controls	1:5	1000	0	NaN
IFN-g	Donor 3	48 hours	U033	A11	Sample	1:5	1000	10	12542
IFN-g	Donor 3	48 hours	U033	B11	Sample	1:5	1000	10	8838.48
IFN-g	Donor 3	48 hours	U034	C11	Sample	1:1	1000	10	60110.1
IFN-g	Donor 3	48 hours	U034	D11	Sample	1:1	1000	10	72322.1
IFN-g	Donor 3	48 hours	U035	E11	Sample	5:1	1000	10	82625.8
IFN-g	Donor 3	48 hours	U035	F11	Sample	5:1	1000	10	81956.2
IFN-g	Donor 3	48 hours	U036	G11	Controls	1:1	1000	0	32.7137
IFN-g	Donor 3	48 hours	U036	H11	Controls	1:1	1000	0	0.394532
IFN-g	Donor 3	48 hours	U037	A12	Sample	1:5	1000	100	21290.7
IFN-g	Donor 3	48 hours	U037	B12	Sample	1:5	1000	100	14448.7
IFN-g	Donor 3	48 hours	U038	C12	Sample	1:1	1000	100	81227.6
IFN-g	Donor 3	48 hours	U038	D12	Sample	1:1	1000	100	81715.7
IFN-g	Donor 3	48 hours	U039	E12	Sample	5:1	1000	100	90303.7
IFN-g	Donor 3	48 hours	U039	F12	Sample	5:1	1000	100	92651
IFN-g	Donor 3	48 hours	U040	G12	Controls	5:1	1000	0	42.9427
IFN-g	Donor 3	48 hours	U040	H12	Controls	5:1	1000	0	59.2603
IFN-g	Donor 4	24 hours	U001	A03	Sample	1:5	0	10	NaN
IFN-g	Donor 4	24 hours	U001	B03	Sample	1:5	0	10	NaN
IFN-g	Donor 4	24 hours	U002	C03	Sample	1:1	0	10	NaN
IFN-g	Donor 4	24 hours	U002	D03	Sample	1:1	0	10	NaN
IFN-g	Donor 4	24 hours	U003	E03	Sample	5:1	0	10	7.78592
IFN-g	Donor 4	24 hours	U003	F03	Sample	5:1	0	10	22.4146
IFN-g	Donor 4	24 hours	U004	G03	Controls	E alone	N/A	0	NaN
IFN-g	Donor 4	24 hours	U004	H03	Controls	E alone	N/A	0	NaN
IFN-g	Donor 4	24 hours	U005	A04	Sample	1:5	0	100	NaN
IFN-g	Donor 4	24 hours	U005	B04	Sample	1:5	0	100	NaN
IFN-g	Donor 4	24 hours	U006	C04	Sample	1:1	0	100	NaN
IFN-g	Donor 4	24 hours	U006	D04	Sample	1:1	0	100	NaN
IFN-g	Donor 4	24 hours	U007	E04	Sample	5:1	0	100	19.6895
IFN-g	Donor 4	24 hours	U007	F04	Sample	5:1	0	100	6.63684
IFN-g	Donor 4	24 hours	U008	G04	Controls	E alone	N/A	100	NaN
IFN-g	Donor 4	24 hours	U008	H04	Controls	E alone	N/A	100	NaN
IFN-g	Donor 4	24 hours	U009	A05	Sample	1:5	1	10	448.307
IFN-g	Donor 4	24 hours	U009	B05	Sample	1:5	1	10	294.932
IFN-g	Donor 4	24 hours	U010	C05	Sample	1:1	1	10	2294.36
IFN-g	Donor 4	24 hours	U010	D05	Sample	1:1	1	10	2322.98
IFN-g	Donor 4	24 hours	U011	E05	Sample	5:1	1	10	22636.2
IFN-g	Donor 4	24 hours	U011	F05	Sample	5:1	1	10	22152.7
IFN-g	Donor 4	24 hours	U012	G05	Controls	T alone	0	0	NaN
IFN-g	Donor 4	24 hours	U012	H05	Controls	T alone	0	0	NaN
IFN-g	Donor 4	24 hours	U013	A06	Sample	1:5	1	100	611.52
IFN-g	Donor 4	24 hours	U013	B06	Sample	1:5	1	100	637.847
IFN-g	Donor 4	24 hours	U014	C06	Sample	1:1	1	100	3039.29
IFN-g	Donor 4	24 hours	U014	D06	Sample	1:1	1	100	3151.34
IFN-g	Donor 4	24 hours	U015	E06	Sample	5:1	1	100	26136.2
IFN-g	Donor 4	24 hours	U015	F06	Sample	5:1	1	100	28534.2
IFN-g	Donor 4	24 hours	U016	G06	Controls	T alone	0	100	NaN
IFN-g	Donor 4	24 hours	U016	H06	Controls	T alone	0	100	NaN
IFN-g	Donor 4	24 hours	U017	A07	Sample	1:5	10	10	897.551
IFN-g	Donor 4	24 hours	U017	B07	Sample	1:5	10	10	811.976
IFN-g	Donor 4	24 hours	U018	C07	Sample	1:1	10	10	6182.69
IFN-g	Donor 4	24 hours	U018	D07	Sample	1:1	10	10	5738.57
IFN-g	Donor 4	24 hours	U019	E07	Sample	5:1	10	10	44802.6
IFN-g	Donor 4	24 hours	U019	F07	Sample	5:1	10	10	41798.1
IFN-g	Donor 4	24 hours	U020	G07	Sample	1:5	0	0	NaN
IFN-g	Donor 4	24 hours	U020	H07	Sample	1:5	0	0	NaN
IFN-g	Donor 4	24 hours	U021	A08	Sample	1:5	10	100	800.314
IFN-g	Donor 4	24 hours	U021	B08	Sample	1:5	10	100	904.219
IFN-g	Donor 4	24 hours	U022	C08	Sample	1:1	10	100	4563.35
IFN-g	Donor 4	24 hours	U022	D08	Sample	1:1	10	100	4903.86
IFN-g	Donor 4	24 hours	U023	E08	Sample	5:1	10	100	35342.5
IFN-g	Donor 4	24 hours	U023	F08	Sample	5:1	10	100	37590.2
IFN-g	Donor 4	24 hours	U024	G08	Sample	1:1	0	0	NaN
IFN-g	Donor 4	24 hours	U024	H08	Sample	1:1	0	0	NaN
IFN-g	Donor 4	24 hours	U025	A09	Sample	1:5	100	10	937.475
IFN-g	Donor 4	24 hours	U025	B09	Sample	1:5	100	10	996.4
IFN-g	Donor 4	24 hours	U026	C09	Sample	1:1	100	10	7110.94
IFN-g	Donor 4	24 hours	U026	D09	Sample	1:1	100	10	6523.8
IFN-g	Donor 4	24 hours	U027	E09	Sample	5:1	100	10	50233.1
IFN-g	Donor 4	24 hours	U027	F09	Sample	5:1	100	10	51466
IFN-g	Donor 4	24 hours	U028	G09	Sample	5:1	0	0	9.46666
IFN-g	Donor 4	24 hours	U028	H09	Sample	5:1	0	0	34.683
IFN-g	Donor 4	24 hours	U029	A10	Sample	1:5	100	100	872.101
IFN-g	Donor 4	24 hours	U029	B10	Sample	1:5	100	100	863.31
IFN-g	Donor 4	24 hours	U030	C10	Sample	1:1	100	100	6505.75
IFN-g	Donor 4	24 hours	U030	D10	Sample	1:1	100	100	5909.69
IFN-g	Donor 4	24 hours	U031	E10	Sample	5:1	100	100	43235.1
IFN-g	Donor 4	24 hours	U031	F10	Sample	5:1	100	100	45255.9
IFN-g	Donor 4	24 hours	U032	G10	Controls	1:5	1000	0	NaN
IFN-g	Donor 4	24 hours	U032	H10	Controls	1:5	1000	0	NaN
IFN-g	Donor 4	24 hours	U033	A11	Sample	1:5	1000	10	975.954
IFN-g	Donor 4	24 hours	U033	B11	Sample	1:5	1000	10	1381.22
IFN-g	Donor 4	24 hours	U034	C11	Sample	1:1	1000	10	8496.42
IFN-g	Donor 4	24 hours	U034	D11	Sample	1:1	1000	10	8590.09
IFN-g	Donor 4	24 hours	U035	E11	Sample	5:1	1000	10	58381.3
IFN-g	Donor 4	24 hours	U035	F11	Sample	5:1	1000	10	58128.6
IFN-g	Donor 4	24 hours	U036	G11	Controls	1:1	1000	0	NaN
IFN-g	Donor 4	24 hours	U036	H11	Controls	1:1	1000	0	NaN
IFN-g	Donor 4	24 hours	U037	A12	Sample	1:5	1000	100	1103.34
IFN-g	Donor 4	24 hours	U037	B12	Sample	1:5	1000	100	1211.16
IFN-g	Donor 4	24 hours	U038	C12	Sample	1:1	1000	100	6742.04
IFN-g	Donor 4	24 hours	U038	D12	Sample	1:1	1000	100	7555.22
IFN-g	Donor 4	24 hours	U039	E12	Sample	5:1	1000	100	60707.4
IFN-g	Donor 4	24 hours	U039	F12	Sample	5:1	1000	100	57625.5
IFN-g	Donor 4	24 hours	U040	G12	Controls	5:1	1000	0	10.1062
IFN-g	Donor 4	24 hours	U040	H12	Controls	5:1	1000	0	11.0914
IFN-g	Donor 4	48 hours	U001	A03	Sample	1:5	0	10	NaN
IFN-g	Donor 4	48 hours	U001	B03	Sample	1:5	0	10	NaN
IFN-g	Donor 4	48 hours	U002	C03	Sample	1:1	0	10	NaN
IFN-g	Donor 4	48 hours	U002	D03	Sample	1:1	0	10	NaN
IFN-g	Donor 4	48 hours	U003	E03	Sample	5:1	0	10	52.541
IFN-g	Donor 4	48 hours	U003	F03	Sample	5:1	0	10	62.5458
IFN-g	Donor 4	48 hours	U004	G03	Controls	E alone	N/A	0	NaN
IFN-g	Donor 4	48 hours	U004	H03	Controls	E alone	N/A	0	NaN
IFN-g	Donor 4	48 hours	U005	A04	Sample	1:5	0	100	NaN
IFN-g	Donor 4	48 hours	U005	B04	Sample	1:5	0	100	NaN
IFN-g	Donor 4	48 hours	U006	C04	Sample	1:1	0	100	NaN
IFN-g	Donor 4	48 hours	U006	D04	Sample	1:1	0	100	12.3591
IFN-g	Donor 4	48 hours	U007	E04	Sample	5:1	0	100	42.4991
IFN-g	Donor 4	48 hours	U007	F04	Sample	5:1	0	100	33.7643
IFN-g	Donor 4	48 hours	U008	G04	Controls	E alone	N/A	100	NaN
IFN-g	Donor 4	48 hours	U008	H04	Controls	E alone	N/A	100	NaN
IFN-g	Donor 4	48 hours	U009	A05	Sample	1:5	1	10	708.319
IFN-g	Donor 4	48 hours	U009	B05	Sample	1:5	1	10	499.151
IFN-g	Donor 4	48 hours	U010	C05	Sample	1:1	1	10	2094.71
IFN-g	Donor 4	48 hours	U010	D05	Sample	1:1	1	10	1903
IFN-g	Donor 4	48 hours	U011	E05	Sample	5:1	1	10	18976.8
IFN-g	Donor 4	48 hours	U011	F05	Sample	5:1	1	10	21422.3
IFN-g	Donor 4	48 hours	U012	G05	Controls	T alone	0	0	NaN
IFN-g	Donor 4	48 hours	U012	H05	Controls	T alone	0	0	1.99791
IFN-g	Donor 4	48 hours	U013	A06	Sample	1:5	1	100	875.932
IFN-g	Donor 4	48 hours	U013	B06	Sample	1:5	1	100	688.159
IFN-g	Donor 4	48 hours	U014	C06	Sample	1:1	1	100	2401.53
IFN-g	Donor 4	48 hours	U014	D06	Sample	1:1	1	100	2815.05
IFN-g	Donor 4	48 hours	U015	E06	Sample	5:1	1	100	30572.2
IFN-g	Donor 4	48 hours	U015	F06	Sample	5:1	1	100	19430.1
IFN-g	Donor 4	48 hours	U016	G06	Controls	T alone	0	100	NaN
IFN-g	Donor 4	48 hours	U016	H06	Controls	T alone	0	100	NaN
IFN-g	Donor 4	48 hours	U017	A07	Sample	1:5	10	10	1272.06
IFN-g	Donor 4	48 hours	U017	B07	Sample	1:5	10	10	1041.06
IFN-g	Donor 4	48 hours	U018	C07	Sample	1:1	10	10	6407.42
IFN-g	Donor 4	48 hours	U018	D07	Sample	1:1	10	10	5177.15
IFN-g	Donor 4	48 hours	U019	E07	Sample	5:1	10	10	57767.3
IFN-g	Donor 4	48 hours	U019	F07	Sample	5:1	10	10	59452.5
IFN-g	Donor 4	48 hours	U020	G07	Sample	1:5	0	0	NaN
IFN-g	Donor 4	48 hours	U020	H07	Sample	1:5	0	0	NaN
IFN-g	Donor 4	48 hours	U021	A08	Sample	1:5	10	100	1553.24
IFN-g	Donor 4	48 hours	U021	B08	Sample	1:5	10	100	1407.16
IFN-g	Donor 4	48 hours	U022	C08	Sample	1:1	10	100	5612.09
IFN-g	Donor 4	48 hours	U022	D08	Sample	1:1	10	100	6641.83
IFN-g	Donor 4	48 hours	U023	E08	Sample	5:1	10	100	47621.9
IFN-g	Donor 4	48 hours	U023	F08	Sample	5:1	10	100	63899.3
IFN-g	Donor 4	48 hours	U024	G08	Sample	1:1	0	0	NaN
IFN-g	Donor 4	48 hours	U024	H08	Sample	1:1	0	0	NaN
IFN-g	Donor 4	48 hours	U025	A09	Sample	1:5	100	10	1988.23
IFN-g	Donor 4	48 hours	U025	B09	Sample	1:5	100	10	2079.73
IFN-g	Donor 4	48 hours	U026	C09	Sample	1:1	100	10	13326.3
IFN-g	Donor 4	48 hours	U026	D09	Sample	1:1	100	10	9158.9
IFN-g	Donor 4	48 hours	U027	E09	Sample	5:1	100	10	59618
IFN-g	Donor 4	48 hours	U027	F09	Sample	5:1	100	10	61568.1
IFN-g	Donor 4	48 hours	U028	G09	Sample	5:1	0	0	64.2427
IFN-g	Donor 4	48 hours	U028	H09	Sample	5:1	0	0	97.5033
IFN-g	Donor 4	48 hours	U029	A10	Sample	1:5	100	100	2713.73
IFN-g	Donor 4	48 hours	U029	B10	Sample	1:5	100	100	2663.14
IFN-g	Donor 4	48 hours	U030	C10	Sample	1:1	100	100	15320.2
IFN-g	Donor 4	48 hours	U030	D10	Sample	1:1	100	100	11287.1
IFN-g	Donor 4	48 hours	U031	E10	Sample	5:1	100	100	59738.6
IFN-g	Donor 4	48 hours	U031	F10	Sample	5:1	100	100	69362.8
IFN-g	Donor 4	48 hours	U032	G10	Controls	1:5	1000	0	NaN
IFN-g	Donor 4	48 hours	U032	H10	Controls	1:5	1000	0	NaN
IFN-g	Donor 4	48 hours	U033	A11	Sample	1:5	1000	10	2752.99
IFN-g	Donor 4	48 hours	U033	B11	Sample	1:5	1000	10	2710
IFN-g	Donor 4	48 hours	U034	C11	Sample	1:1	1000	10	11893.7
IFN-g	Donor 4	48 hours	U034	D11	Sample	1:1	1000	10	12592.5
IFN-g	Donor 4	48 hours	U035	E11	Sample	5:1	1000	10	66205.8
IFN-g	Donor 4	48 hours	U035	F11	Sample	5:1	1000	10	69906.8
IFN-g	Donor 4	48 hours	U036	G11	Controls	1:1	1000	0	NaN
IFN-g	Donor 4	48 hours	U036	H11	Controls	1:1	1000	0	NaN
IFN-g	Donor 4	48 hours	U037	A12	Sample	1:5	1000	100	5652.32
IFN-g	Donor 4	48 hours	U037	B12	Sample	1:5	1000	100	4378.18
IFN-g	Donor 4	48 hours	U038	C12	Sample	1:1	1000	100	21756.1
IFN-g	Donor 4	48 hours	U038	D12	Sample	1:1	1000	100	23789.6
IFN-g	Donor 4	48 hours	U039	E12	Sample	5:1	1000	100	72952.6
IFN-g	Donor 4	48 hours	U039	F12	Sample	5:1	1000	100	73249
IFN-g	Donor 4	48 hours	U040	G12	Controls	5:1	1000	0	40.3016
IFN-g	Donor 4	48 hours	U040	H12	Controls	5:1	1000	0	65.8599

## Sheet: Fig 3J
IFN-y
Tebentafusp concentration (pM)	gp100 positive melanoma									gp100 negative melanoma									NHEM
0	0	0	0	0.5	0	0	1.5	0	0	5	0	0.5	0.5	2	2.5	0	1	0	0.5	4	3	11.5	1	0.5	1.5	0.5	5.5	2	2.5	6	1	0.5	1.5	0
100	148.333	87	105	207.333	295.667	304	224	192.667	71	3.66667	1.33333	1	1.66667	3	4	2.66667	3	0	33	48	70.6667	71.6667	51.6667	55.3333	118.333	118	14.3333	5	2.33333	39	13.3333	11.3333	37.6667	0
1000	216.667	140.333	169.667	279.333	365.667	342	262.667	286.333	102.333	4.33333	1.66667	1.33333	1.33333	1.33333	3	3.33333	3.33333	0.666667	106.667	134	115.333	179	96.3333	111.667	180	202	35	20	18.3333	76.3333	41.6667	30.3333	71.3333	1.66667
Granzyme B
Tebentafusp concentration (pM)	gp100 positive melanoma								gp100 negative melanoma								NHEM
0	0	0	0	1.5	0.5	0.5	0	0	1.5	0	0.5	0	0	3.5	0.5	0	0.5	0	0	1	0	0	0.5	0	0.5	1.5	0
100	479.333	194.333	366.333	325	530.667	84.6667	89	224.333	0.333333	0	0	1.66667	2.66667	0.666667	0	0	183.667	189	225.667	9	46.6667	8	1.33333	14.3333	57.6667	3.66667	31
1000	561.333	396.667	529.333	413	574.667	217	192.333	345.333	1	0	0.333333	2.66667	3.66667	8	0.333333	0	353	368	276.667	48	87.3333	113.333	58	158.667	254	113	213.667

## Sheet: Fig 3P
	CD8+IL2RA+ T cells	CCR4+ T cells	CD69+ TRM	CD8+ CTL	Keratinocytes	Myeloid	Melanocytes	NK cells	Prolif. T cells	Tregs
CD8+IL2RA+ T cells	0	0	0	0.0122233	0	0	0	0	0	0
CCR4+ T cells	0	0	0	0	0	0	0	0	0	0
CD69+ TRM	0	0	0	0	0	0	0	0	0	0
CD8+ CTL	0	0	0	0.0101901	0	0	0	0	0	0
Keratinocytes	0	0	0	0.0626399	0	0	0	0	0	0
Myeloid	0	0	0	0.444608	0	0	0	0	0	0
Melanocytes	0	0	0	0.0673091	0	0	0	0	0	0
NK cells	0	0	0	0.0190704	0	0	0	0	0	0
Prolif. T cells	0	0	0	0.043666	0	0	0	0	0	0
Tregs	0	0	0	0.0118143	0	0	0	0	0	0

[truncated: 13 more sheets: Fig 3Q, Fig 4D, Fig 4E, Fig 4L, Fig 5E, Fig 5F, Fig 5G, Fig 5H, Fig 5I, Fig 5J, Fig S3F&G, Fig S3H, Fig S4A]
